# Supplementary material for: Poor outcome of pediatric patients with acute myeloid leukemia harboring high FLT3/ITD allelic ratios
Source: Nat Commun. 2022 Jun 27;13:3679. doi: 10.1038/s41467-022-31489-9 (PMC9237020; doi:10.1038/s41467-022-31489-9)
Supplement: Supplementary file 4 — Source Data [file 41467_2022_31489_MOESM4_ESM.xlsx]

## Sheet: Sheet1
Number	Age	Chemotherapy Protocol	Risk group	WBC	BM blast(%)	Peripheral blasts (%)	CNSL	FAB Category	Karyotype	FLT3-ITD Status	NPM1 Status	CEBPA Status	CR status at end of course 1	CR status at end of course 2	SCT in 1st CR	First Event	EFS(years)	Vital Status	OS(years)	Year of Diagnosis	Year of Last Follow Up	WT1 Status	FLT3-ITD AR	RFS	FLT3-NPM1	Gemtuzumab ozogamicin treatment	Therapeutic Strategy for High FLT3/ITD AR
TARGET-20-PAVWUU	＜10	AAML1031	Standard risk	6.1	18	0	No		MLL	FLT3-ITD-wt	NPM1-wt	CEBPA-wt	CR	CR	No	Yes	0.76	Death	1.81	2013	2015			Yes	No
TARGET-20-PAVGAM	＜10	AAML1031	Standard risk	6.9	20	0	No		MLL	FLT3-ITD-wt	NPM1-wt	CEBPA-wt	CR	CR	No	Yes	0.92	Death	2.13	2012	2014			Yes	No
TARGET-20-PAVNFA	≥10	AAML1031	Low risk	35.2	25	0	Yes		t(8;21)	FLT3-ITD-wt	NPM1-wt	CEBPA-wt	CR	CR	No	Yes	1.72	Alive	5.41	2013	2018			Yes	No
TARGET-20-PAWCGM	＜10	AAML1031	Standard risk	5.9	27	0	No		MLL	FLT3-ITD-wt	NPM1-wt	CEBPA-wt	CR	CR	No	Yes	1.28	Alive	4.59	2013	2018			Yes	No
TARGET-20-PAWRPX	＜10	AAML1031	Standard risk	38.9	30	0	Yes		MLL	FLT3-ITD-wt	NPM1-wt	CEBPA-wt	CR	Not in CR	No	Yes	0.17	Alive	4.39	2014	2019			No	No
TARGET-20-PAVBVP	≥10	AAML1031	Low risk	5.4	44	0	No		Other	FLT3-ITD-wt	NPM1-mt	CEBPA-wt	CR	CR	No	No	5.71	Alive	5.71	2012	2018			No	No
TARGET-20-PAXIAZ	＜10	AAML1031	Standard risk	55.6	85	0	Yes		MLL	FLT3-ITD-wt	NPM1-wt	CEBPA-wt	CR	CR	No	Yes	0.26	Death	0.56	2015	2016			Yes	No
TARGET-20-PAVHML	＜10	AAML1031	Standard risk	12.7	1.5	0	Yes		MLL	FLT3-ITD-wt	NPM1-wt	CEBPA-wt			No	No	0	Alive	0.01	2012	2012			No	No
TARGET-20-PAXALR	≥10	AAML1031	Standard risk	17.6	58	1	No		MLL	FLT3-ITD-wt	NPM1-wt	CEBPA-wt	CR			Yes	0.64	Death	0.85	2015	2016			Yes	No
TARGET-20-PAVPKA	＜10	AAML1031	Standard risk	61.6	63	2	No		Other	FLT3-ITD-wt	NPM1-wt	CEBPA-wt	Not in CR	CR	No	Yes	0.59	Death	2.99	2013	2016			Yes	No
TARGET-20-PAVLTF	＜10	AAML1031	Low risk	19.9	10	4	No		t(8;21)	FLT3-ITD-wt	NPM1-wt	CEBPA-wt	Not in CR	Not in CR	No	Yes	0.09	Alive	5.12	2013	2018			No	No
TARGET-20-PAWRUF	＜10	AAML1031	Standard risk	8.9	20	10	No		Other	FLT3-ITD-wt	NPM1-wt	CEBPA-wt	CR	CR	No	No	3.46	Alive	3.46	2014	2018			No	No
TARGET-20-PAUYEV	＜10	AAML1031	Low risk	2.6	41	21	No		t(8;21)	FLT3-ITD-wt	NPM1-wt	CEBPA-wt	CR	CR	No	Yes	0.93	Death	2.96	2012	2015			Yes	No
TARGET-20-PAXGGF	＜10	AAML1031	Standard risk	7.3	59	22	No		MLL	FLT3-ITD-wt	NPM1-wt	CEBPA-wt	Not in CR	Not in CR	No	Yes	0.18	Alive	3.12	2015	2018			No	No
TARGET-20-PAXFIG	＜10	AAML1031	Low risk	17.4	27	25	No		t(8;21)	FLT3-ITD-wt	NPM1-wt	CEBPA-wt	CR	CR	No	No	2.83	Alive	2.83	2015	2018			No	No
TARGET-20-PAWBSJ	≥10	AAML1031	Low risk	8.1	42	34	No		t(8;21)	FLT3-ITD-wt	NPM1-wt	CEBPA-wt	CR	CR	No	Yes	0.84	Death	1.72	2013	2015			Yes	No
TARGET-20-PAWLRX	≥10	AAML1031	Standard risk	31.5	65	36	Yes		Other	FLT3-ITD-wt	NPM1-wt	CEBPA-wt	Not in CR	Not in CR	No	Yes	0.04	Death	0.2	2014	2014			No	No
TARGET-20-PAVGIV	＜10	AAML1031	Low risk	56.6	40	40	No		inv(16)	FLT3-ITD-wt	NPM1-wt	CEBPA-wt	CR	CR	No	No	6.25	Alive	6.25	2012	2019			No	No
TARGET-20-PAWXIA	＜10	AAML1031	Standard risk	49.7	79	40	No		Other	FLT3-ITD-wt	NPM1-wt	CEBPA-wt	CR	CR		Yes	0.57	Death	0.93	2015	2016			Yes	No
TARGET-20-PAWCIL	＜10	AAML1031	Low risk	39	31	55	No		t(8;21)	FLT3-ITD-wt	NPM1-wt	CEBPA-wt	Not in CR	Not in CR	No	Yes	0.13	Alive	4.61	2013	2018			No	No
TARGET-20-PAVCTY	＜10	AAML1031	Low risk	16.5	22	59	No		t(8;21)	FLT3-ITD-wt	NPM1-wt	CEBPA-wt	CR	CR	No	No	6.54	Alive	6.54	2012	2019			No	No
TARGET-20-PAWWCW	＜10	AAML1031	Standard risk	25.9		60	Yes		MLL	FLT3-ITD-wt	NPM1-wt	CEBPA-wt	CR	CR	No	Yes	1.3	Alive	3.35	2015	2018			Yes	No
TARGET-20-PAVZJX	＜10	AAML1031	Low risk	9.6	43	66	No		t(8;21)	FLT3-ITD-wt	NPM1-wt	CEBPA-wt	CR	CR	No	No	4.36	Alive	4.36	2013	2018			No	No
TARGET-20-PAXAFN	＜10	AAML1031	Standard risk	36.8	57	67	No		MLL	FLT3-ITD-wt	NPM1-wt	CEBPA-wt	CR	CR	No	No	3.07	Alive	3.07	2015	2018			No	No
TARGET-20-PAWRPD	＜10	AAML1031	Low risk	8.4	52	68	No		t(8;21)	FLT3-ITD-wt	NPM1-wt	CEBPA-wt	CR	CR	No	No	4.05	Alive	4.05	2014	2018			No	No
TARGET-20-PAUSKR	＜10	AAML1031	Standard risk	173	79	70	Yes		MLL	FLT3-ITD-wt	NPM1-wt	CEBPA-wt	CR	Not in CR	No	Yes	0.17	Death	0.25	2012	2012			No	No
TARGET-20-PAVLKG	＜10	AAML1031	Standard risk	139.1	49	76	No		MLL	FLT3-ITD-wt	NPM1-wt	CEBPA-wt	Not in CR	CR	No	No	5.54	Alive	5.54	2013	2018			No	No
TARGET-20-PAVXZL	＜10	AAML1031	Standard risk	70.6	88	88	Yes		Other	FLT3-ITD-wt	NPM1-wt	CEBPA-wt	CR	CR	Yes	Yes	0.89	Death	1.96	2013	2015			Yes	No
TARGET-20-PAUPDK	＜10	AAML1031	Standard risk	444.7		93	Yes		Other	FLT3-ITD-wt	NPM1-wt	CEBPA-wt	Death	Death	No	Yes	0	Death	0	2011	2011			No	No
TARGET-20-PAVLKB	＜10	AAML1031	Low risk	8.4	22	20.3	No		t(8;21)	FLT3-ITD-wt	NPM1-wt	CEBPA-wt	CR	CR	No	No	5.44	Alive	5.44	2013	2018			No	No
TARGET-20-PAVAYH	＜10	AAML1031	Standard risk	60.5	54	14.7	No		MLL	FLT3-ITD-wt	NPM1-wt	CEBPA-wt	Death	Death	No	Yes	0	Death	0	2012	2012			No	No
TARGET-20-PAVBAY	＜10	AAML1031	Low risk	36.3	59	74.5	Yes		t(8;21)	FLT3-ITD-wt	NPM1-wt	CEBPA-wt	CR	CR	No	No	6.12	Alive	6.12	2012	2018			No	No
TARGET-20-PAUSBA	＜10	AAML1031	Standard risk	35.5	69	45.7	No		MLL	FLT3-ITD-wt	NPM1-wt	CEBPA-wt	CR	CR	No	No	6.96	Alive	6.96	2012	2018			No	No
TARGET-20-PAWMLN	＜10	AAML1031	Standard risk	238.8	65.2	88.7	No		Other	FLT3-ITD-wt	NPM1-wt	CEBPA-wt	CR	Not in CR	No	Yes	0.18	Death	0.28	2014	2014			No	No
TARGET-20-PAXMKT	＜10	AAML1031	Low risk	172	34.5	31.5	Yes		inv(16)	FLT3-ITD-mt	NPM1-wt	CEBPA-wt	CR	CR	No	Yes	0.88	Alive	2.34	2016	2018		0.02	Yes	No
TARGET-20-PAVYKS	＜10	AAML1031	Standard risk						Other	FLT3-ITD-wt	NPM1-wt	CEBPA-wt			No	No	0	Alive	0.01	2013	2013			No	No
TARGET-20-PAVBIH	＜10	AAML1031	Standard risk	6.7	0	0	No		Normal	FLT3-ITD-wt	NPM1-wt	CEBPA-wt	Not in CR	CR	No	No	2.23	Alive	6.28	2012	2018			No	No
TARGET-20-PAWJKD	＜10	AAML1031	Standard risk	4	1	0	No		MLL	FLT3-ITD-wt	NPM1-wt	CEBPA-wt	Death	Death	No	Yes	0.12	Death	0.12	2014	2014			No	No
TARGET-20-PAVKAU	＜10	AAML1031	Standard risk	2.9	2	0	No		MLL	FLT3-ITD-wt	NPM1-wt	CEBPA-wt	CR	CR		Yes	1.07	Death	1.53	2013	2014			Yes	No
TARGET-20-PAXLVU	＜10	AAML1031	Low risk	2.5	6	0	No		t(8;21)	FLT3-ITD-wt	NPM1-wt	CEBPA-wt	CR	CR	No	No	2.4	Alive	2.4	2015	2018			No	No
TARGET-20-PAWERK	＜10	AAML1031	Standard risk	1	19	0	No		MLL	FLT3-ITD-wt	NPM1-wt	CEBPA-wt	CR	CR	No	Yes	1	Death	1.5	2014	2015			Yes	No
TARGET-20-PAXDGH	＜10	AAML1031	Standard risk	118	21	0	No		Normal	FLT3-ITD-wt	NPM1-wt	CEBPA-wt	Not in CR	CR	No	No	3.4	Alive	3.4	2015	2018			No	No
TARGET-20-PAWUNI	＜10	AAML1031	Standard risk	4.3	21	0	No		Normal	FLT3-ITD-mt	NPM1-wt	CEBPA-wt	CR	Not in CR	No	Yes	0.23	Alive	3.34	2014	2018		0.02	No	No
TARGET-20-PAVWNG	＜10	AAML1031	Standard risk	9.3	21	0	No		Other	FLT3-ITD-wt	NPM1-wt	CEBPA-wt	CR	CR	No	Yes	0.46	Death	0.75	2013	2014			Yes	No
TARGET-20-PAUYSN	＜10	AAML1031	Standard risk	3.8	21	0	No		MLL	FLT3-ITD-wt	NPM1-wt	CEBPA-wt	CR	CR	No	No	6.37	Alive	6.37	2012	2018			No	No
TARGET-20-PAVRWU	≥10	AAML1031	Standard risk	0.9	22	0	No		Other	FLT3-ITD-wt	NPM1-wt	CEBPA-wt	CR	CR	Yes	Yes	1.08	Death	2.71	2013	2016			Yes	No
TARGET-20-PAVIZT	≥10	AAML1031	Standard risk	3.4	22	0	No		Normal	FLT3-ITD-wt	NPM1-wt	CEBPA-wt	CR		Yes	No	5.74	Alive	5.74	2012	2018			No	No
TARGET-20-PAVGBH	＜10	AAML1031	Low risk	21.4	24	0	No		Other	FLT3-ITD-wt	NPM1-mt	CEBPA-wt	CR	CR	No	No	6.39	Alive	6.39	2012	2019			No	No
TARGET-20-PAXGIY	＜10	AAML1031	Standard risk	2.7	29	0	No		Normal	FLT3-ITD-wt	NPM1-wt	CEBPA-wt	Not in CR	CR		Yes	0.76	Death	1.08	2015	2016			Yes	No
TARGET-20-PAWYGY	＜10	AAML1031	Standard risk	4.5	30	0	No		MLL	FLT3-ITD-wt	NPM1-wt	CEBPA-wt	CR	CR	No	Yes	1.27	Death	1.7	2015	2016			Yes	No
TARGET-20-PAVZFT	≥10	AAML1031	Standard risk	1.1	40	0	No		Other	FLT3-ITD-wt	NPM1-wt	CEBPA-wt	Not in CR	CR	Yes	Yes	1.84	Death	1.84	2013	2015			No	No
TARGET-20-PAUVPP	＜10	AAML1031	Standard risk	7	44	0			MLL	FLT3-ITD-wt	NPM1-wt	CEBPA-wt		CR	No	Yes	0.9	Alive	6.79	2012	2019			Yes	No
TARGET-20-PAUXUA	＜10	AAML1031	Standard risk	4.6	48	0	No		MLL	FLT3-ITD-wt	NPM1-wt	CEBPA-wt	Not in CR	CR	No	Yes	0.76	Death	1.28	2012	2013			Yes	No
TARGET-20-PAWDNM	≥10	AAML1031	Standard risk	7.3	50	0	No		Other	FLT3-ITD-wt	NPM1-wt	CEBPA-wt	CR	CR	No	Yes	0.92	Death	0.96	2014	2015			Yes	No
TARGET-20-PAWXSX	≥10	AAML1031	Standard risk	1.8	51	0	No		Normal	FLT3-ITD-wt	NPM1-wt	CEBPA-wt	CR	CR	Yes	Yes	1.75	Death	1.86	2015	2017			Yes	No
TARGET-20-PAVSNL	≥10	AAML1031	Low risk	15.7	52	0	No		inv(16)	FLT3-ITD-wt	NPM1-wt	CEBPA-wt	CR	CR	No	No	5.08	Alive	5.08	2013	2018			No	No
TARGET-20-PAWFEM	＜10	AAML1031	Standard risk	12.8	55	0	No		Other	FLT3-ITD-wt	NPM1-wt	CEBPA-wt	CR	CR	No	Yes	0.29	Death	1.41	2014	2015			Yes	No
TARGET-20-PAWECG	＜10	AAML1031	Standard risk	5	55	0	No		MLL	FLT3-ITD-wt	NPM1-wt	CEBPA-wt	CR	CR		Yes	1.62	Alive	4.4	2014	2018			Yes	No
TARGET-20-PAWWMJ	＜10	AAML1031	Standard risk	1.3	56	0	No		MLL	FLT3-ITD-wt	NPM1-wt	CEBPA-wt	CR	CR	No	No	3.28	Alive	3.28	2015	2018			No	No
TARGET-20-PAUZPA	＜10	AAML1031	Standard risk	14.7	56	0	No		Other	FLT3-ITD-wt	NPM1-wt	CEBPA-wt	CR	CR	No	No	6.64	Alive	6.64	2012	2019			No	No
TARGET-20-PAXGVS	＜10	AAML1031	Standard risk	38.9	59	0	No		Other	FLT3-ITD-wt	NPM1-wt	CEBPA-wt	CR	CR	No	No	3.5	Alive	3.5	2015	2019			No	No
TARGET-20-PAVYNF	＜10	AAML1031	Standard risk	6.3	60	0	No		Other	FLT3-ITD-wt	NPM1-wt	CEBPA-wt	CR	CR	No	No	5.37	Alive	5.37	2013	2019			No	No
TARGET-20-PAWPET	≥10	AAML1031	Standard risk	2.2	68	0	No		MLL	FLT3-ITD-wt	NPM1-wt	CEBPA-wt	CR			Yes	1.1	Death	1.77	2014	2016			Yes	No
TARGET-20-PAVUUU	≥10	AAML1031	Low risk	0.8	68	0	No		Other	FLT3-ITD-wt	NPM1-mt	CEBPA-wt	CR	CR	No	No	5.38	Alive	5.38	2013	2018			No	No
TARGET-20-PAWWJN	＜10	AAML1031	Standard risk	1.8	72	0	No		Normal	FLT3-ITD-wt	NPM1-wt	CEBPA-wt	CR	CR	No	Yes	0.82	Death	1.44	2015	2016			Yes	No
TARGET-20-PAXJMY	≥10	AAML1031	Standard risk	0.7	77	0	No		Other	FLT3-ITD-wt	NPM1-wt	CEBPA-wt	CR	CR	Yes	Yes	1.2	Death	1.79	2015	2017			Yes	No
TARGET-20-PAVAVV	＜10	AAML1031	Low risk	9.8	78	0	No		inv(16)	FLT3-ITD-wt	NPM1-wt	CEBPA-wt	CR	Not in CR	No	Yes	0.24	Death	1.03	2012	2013			No	No
TARGET-20-PAWNGI	≥10	AAML1031	Standard risk	13.8	83	0	No		Normal	FLT3-ITD-mt	NPM1-wt	CEBPA-wt	Not in CR	CR	No	Yes	0.75	Death	0.75	2014	2015		0.04	No	No
TARGET-20-PAXHYG	≥10	AAML1031	Standard risk	1.4	84	0			MLL	FLT3-ITD-wt	NPM1-wt	CEBPA-wt	CR	CR	Yes	Yes	1.14	Death	1.25	2015	2017			Yes	No
TARGET-20-PAVDVV	≥10	AAML1031	Standard risk	2.1	84	0	No		MLL	FLT3-ITD-wt	NPM1-wt	CEBPA-wt	CR	CR	No	Yes	0.73	Death	0.76	2012	2013			Yes	No
TARGET-20-PAVCNU	＜10	AAML1031	Standard risk	4.8	84	0	No		Other	FLT3-ITD-wt	NPM1-wt	CEBPA-wt	CR	CR	No	Yes	0.46	Death	0.46	2012	2013			No	No
TARGET-20-PAUVBS	≥10	AAML1031	Standard risk	1.2	86	0	No		MLL	FLT3-ITD-wt	NPM1-wt	CEBPA-wt	Not in CR	CR	Yes	Yes	0.84	Death	1.71	2012	2013			Yes	No
TARGET-20-PAWYNR	＜10	AAML1031	Standard risk	2.4	88	0			MLL	FLT3-ITD-wt	NPM1-wt	CEBPA-wt	Not in CR	CR	No	Yes	1.42	Death	1.73	2015	2016			Yes	No
TARGET-20-PAWTPD	＜10	AAML1031	Standard risk	0.8	90	0	No		MLL	FLT3-ITD-wt	NPM1-wt	CEBPA-wt	CR	CR	No	No	3.36	Alive	3.36	2014	2018			No	No
TARGET-20-PAVDHJ	＜10	AAML1031	Standard risk	2.3	90	0	Yes		MLL	FLT3-ITD-wt	NPM1-wt	CEBPA-wt	CR	Not in CR	No	Yes	0.17	Death	0.54	2012	2013			Yes	No
TARGET-20-PAUYCB	≥10	AAML1031	Standard risk	3	90	0	No		Normal	FLT3-ITD-wt	NPM1-wt	CEBPA-wt	CR	CR	No	Yes	1.35	Death	1.73	2012	2014			Yes	No
TARGET-20-PAVTKK	≥10	AAML1031	Standard risk	1.1	92	0	No		MLL	FLT3-ITD-wt	NPM1-wt	CEBPA-wt	Not in CR	CR	No	No	4.85	Alive	4.85	2013	2018			No	No
TARGET-20-PAVFHT	＜10	AAML1031	Standard risk	5.4	95	0	No		MLL	FLT3-ITD-wt	NPM1-wt	CEBPA-wt	CR	CR	No	No	5.6	Alive	5.6	2012	2018			No	No
TARGET-20-PAVYPX	＜10	AAML1031	Standard risk	3.7	96.4	0	No		MLL	FLT3-ITD-wt	NPM1-wt	CEBPA-wt	CR	CR	No	No	4.79	Alive	4.79	2013	2018			No	No
TARGET-20-PAXKTZ	≥10	AAML1031	Standard risk	11.2	0.2	0			Normal	FLT3-ITD-wt	NPM1-wt	CEBPA-wt	CR	CR	No	No	2.43	Alive	2.43	2015	2018			No	No
TARGET-20-PAXBIE	＜10	AAML1031	Standard risk	5.9		0	No		MLL	FLT3-ITD-wt	NPM1-wt	CEBPA-wt	CR	Not in CR	No	Yes	0.08	Alive	2.98	2015	2018			No	No
TARGET-20-PAWWEI	≥10	AAML1031	Standard risk	2.5	20.4	0	No		Other	FLT3-ITD-wt	NPM1-wt	CEBPA-wt	Not in CR		No	No	3.39	Alive	3.39	2015	2018			No	No
TARGET-20-PAWMUZ	＜10	AAML1031	Standard risk	0.6	25.4	0	No		Other	FLT3-ITD-wt	NPM1-wt	CEBPA-wt	CR	CR	Yes	No	4.5	Alive	4.5	2014	2019			No	No
TARGET-20-PAVXCF	＜10	AAML1031	Standard risk	7.2	2.8	0	No		MLL	FLT3-ITD-wt	NPM1-wt	CEBPA-wt	CR	CR	No	No	4.47	Alive	4.47	2013	2018			No	No
TARGET-20-PAVPCA	＜10	AAML1031	Standard risk	7	85.2	0	No		Other	FLT3-ITD-wt	NPM1-wt	CEBPA-wt	CR	CR	No	No	4.9	Alive	4.9	2013	2018			No	No
TARGET-20-PAUWHF	＜10	AAML1031	Standard risk	5.3	9.5	0	No		Normal	FLT3-ITD-wt	NPM1-wt	CEBPA-wt	CR	CR	No	Yes	0.68	Death	1.02	2012	2013			Yes	No
TARGET-20-PAUMIH	＜10	AAML1031	Standard risk	12.4	33.5	0	No		Normal	FLT3-ITD-wt	NPM1-wt	CEBPA-wt	CR	CR	Yes	Yes	0.81	Death	0.81	2011	2012			No	No
TARGET-20-PAVBMM	＜10	AAML1031	Low risk	37.4	58	1	Yes		inv(16)	FLT3-ITD-wt	NPM1-wt	CEBPA-wt	Death	Death	No	Yes	0.01	Death	0.01	2012	2012			No	No
TARGET-20-PAWMIP	＜10	AAML1031	Standard risk	3.7	81	1	No		MLL	FLT3-ITD-wt	NPM1-wt	CEBPA-wt	CR	CR	No	Yes	2.05	Alive	4.53	2014	2019			Yes	No
TARGET-20-PAXDEL	≥10	AAML1031	Standard risk	2.1	20	2	No		Other	FLT3-ITD-wt	NPM1-wt	CEBPA-wt	CR	CR	No	Yes	0.44	Death	0.69	2015	2016			Yes	No
TARGET-20-PAWNZJ	＜10	AAML1031	Standard risk	316.9	20	2	No		Other	FLT3-ITD-wt	NPM1-wt	CEBPA-wt	CR		Yes	Yes	0.68	Death	0.68	2014	2015			No	No
TARGET-20-PAWZVT	＜10	AAML1031	Standard risk	5.6	21	2	No		Normal	FLT3-ITD-wt	NPM1-wt	CEBPA-wt	CR	CR		Yes	1.02	Alive	2.56	2015	2017			Yes	No
TARGET-20-PAXLDX	≥10	AAML1031	Low risk	5.7	27	2	No		t(8;21)	FLT3-ITD-wt	NPM1-wt	CEBPA-wt	CR	CR	No	Yes	0.5	Death	0.5	2015	2016			No	No
TARGET-20-PAVCPM	≥10	AAML1031	Standard risk	3.5	50	2	No		Other	FLT3-ITD-wt	NPM1-wt	CEBPA-wt	CR	CR	No	Yes	0.59	Death	1.39	2012	2013			Yes	No
TARGET-20-PAVVUT	≥10	AAML1031	Standard risk	0.8	75	2	No		Other	FLT3-ITD-wt	NPM1-wt	CEBPA-wt	Not in CR	CR	Yes	No	4.7	Alive	4.7	2013	2018			No	No
TARGET-20-PAVDMY	＜10	AAML1031	Standard risk	1.8	79	2	No		Other	FLT3-ITD-wt	NPM1-wt	CEBPA-wt	Not in CR	Not in CR	No	Yes	0.2	Alive	6.38	2012	2019			No	No
TARGET-20-PAWMKU	＜10	AAML1031	Low risk	7	29	3	No		Normal	FLT3-ITD-wt	NPM1-mt	CEBPA-wt	CR	CR	No	No	3.81	Alive	3.81	2014	2018			No	No
TARGET-20-PAUNTD	＜10	AAML1031	Standard risk	22	31	3	No		Other	FLT3-ITD-wt	NPM1-wt	CEBPA-wt	Not in CR	CR	Yes	Yes	0.74	Death	0.93	2011	2012			Yes	No
TARGET-20-PAWJIM	＜10	AAML1031	Standard risk	3.2	36	3	No		Other	FLT3-ITD-wt	NPM1-wt	CEBPA-wt	Not in CR	CR	No	No	4.6	Alive	4.6	2014	2019			No	No
TARGET-20-PAWPLE	＜10	AAML1031	Standard risk	7.6	60	3	No		Other	FLT3-ITD-wt	NPM1-wt	CEBPA-wt	CR	CR	Yes	No	4.44	Alive	4.44	2014	2019			No	No
TARGET-20-PAVHWK	＜10	AAML1031	Low risk	6.7	62	3	No		inv(16)	FLT3-ITD-wt	NPM1-wt	CEBPA-wt	CR	CR	No	No	5.56	Alive	5.56	2012	2018			No	No
TARGET-20-PAVDRG	＜10	AAML1031	High risk	320	67	3	No		Other	FLT3-ITD-mt	NPM1-wt	CEBPA-wt	CR	CR	Yes	No	4.6	Alive	4.6	2012	2017		0.61	No	No		SCT plus GO
TARGET-20-PAXBEF	＜10	AAML1031	Standard risk	8	80	3	No		MLL	FLT3-ITD-wt	NPM1-wt	CEBPA-wt	CR	CR	Yes	No	3.05	Alive	3.05	2015	2018			No	No
TARGET-20-PAWMII	＜10	AAML1031	Standard risk	4.8	86	3	No		Other	FLT3-ITD-wt	NPM1-wt	CEBPA-wt	CR	CR	No	No	4.38	Alive	4.38	2014	2018			No	No
TARGET-20-PAWSKR	＜10	AAML1031	Standard risk	13.2	90	3	No		Normal	FLT3-ITD-wt	NPM1-wt	CEBPA-wt	CR	CR	No	Yes	1.14	Death	1.14	2014	2015			No	No
TARGET-20-PAXAKF	≥10	AAML1031	Low risk	2	39.4	3	No		Other	FLT3-ITD-wt	NPM1-mt	CEBPA-wt	CR	CR	No	No	3.65	Alive	3.65	2015	2018			No	No
TARGET-20-PAXBLJ	＜10	AAML1031	Standard risk	17.9	6	4	No		Other	FLT3-ITD-wt	NPM1-wt	CEBPA-wt	CR	CR	No	Yes	0.76	Death	0.85	2015	2016			Yes	No
TARGET-20-PAWEDY	＜10	AAML1031	Standard risk	6.1	25	4	No		Other	FLT3-ITD-wt	NPM1-wt	CEBPA-wt	CR	CR	No	No	5.02	Alive	5.02	2014	2019			No	No
TARGET-20-PAULTY	≥10	AAML1031	Low risk	16.7	52	4	No		Other	FLT3-ITD-wt	NPM1-mt	CEBPA-wt	CR	CR	No	Yes	0.57	Death	0.97	2011	2012			Yes	No
TARGET-20-PAWCII	＜10	AAML1031	Standard risk	9.5	96	4	Yes		MLL	FLT3-ITD-wt	NPM1-wt	CEBPA-wt	CR	CR	No	No	4.37	Alive	4.37	2013	2018			No	No
TARGET-20-PAXJZX	＜10	AAML1031	High risk	4.4	22	5	No		Other	FLT3-ITD-wt	NPM1-wt	CEBPA-wt	Not in CR	CR	No	Yes	0.44	Death	0.86	2015	2016			Yes	No
TARGET-20-PAVWRV	＜10	AAML1031	Standard risk	11.2	50	5			Normal	FLT3-ITD-wt	NPM1-wt	CEBPA-wt	Not in CR	CR	No	No	5.18	Alive	5.18	2013	2018			No	No
TARGET-20-PAWAWL	＜10	AAML1031	Low risk	25.9	63	5	No		inv(16)	FLT3-ITD-wt	NPM1-wt	CEBPA-wt	CR	CR	No	No	1.71	Alive	1.71	2013	2015			No	No
TARGET-20-PAVMES	≥10	AAML1031	Standard risk	2.2	73	5	No		MLL	FLT3-ITD-wt	NPM1-wt	CEBPA-wt	CR	CR	No	Yes	0.26	Death	0.45	2013	2013			Yes	No
TARGET-20-PAWKXH	＜10	AAML1031	Standard risk	2.1	78	5	No		Other	FLT3-ITD-wt	NPM1-wt	CEBPA-wt	CR	CR	No	Yes	1.45	Alive	4.51	2014	2019			Yes	No
TARGET-20-PAVMNA	≥10	AAML1031	High risk	16	79	5	No		Other	FLT3-ITD-mt	NPM1-wt	CEBPA-wt	CR	CR	No	Yes	3.1	Death	3.3	2013	2016		0.94	Yes	No
TARGET-20-PAWGKS	＜10	AAML1031	Standard risk	25.9	95	5	No		Normal	FLT3-ITD-wt	NPM1-wt	CEBPA-wt	CR	CR	Yes	Yes	0.64	Death	1.3	2014	2015			Yes	No
TARGET-20-PAWRYC	＜10	AAML1031	Standard risk	6.8	11	6	No		Other	FLT3-ITD-wt	NPM1-wt	CEBPA-wt	Not in CR	CR	Yes	Yes	0.69	Alive	0.8	2014	2015			Yes	No
TARGET-20-PAXCNV	＜10	AAML1031	Standard risk	17.7	30	6	No		Other	FLT3-ITD-wt	NPM1-wt	CEBPA-wt	CR	CR	No	No	3.42	Alive	3.42	2015	2018			No	No
TARGET-20-PAXDXW	＜10	AAML1031	Standard risk	7.8	32	6	No		Other	FLT3-ITD-wt	NPM1-wt	CEBPA-wt	CR	CR		Yes	1	Death	3.35	2015	2018			Yes	No
TARGET-20-PAVUPS	＜10	AAML1031	Low risk	20	55	6	No		inv(16)	FLT3-ITD-wt	NPM1-wt	CEBPA-wt	CR	CR	No	No	5.54	Alive	5.54	2013	2019			No	No
TARGET-20-PAVXEB	＜10	AAML1031	Standard risk	46.5	58	6	No		Normal	FLT3-ITD-wt	NPM1-wt	CEBPA-wt	Not in CR	CR		Yes	1.58	Death	2.52	2013	2016			Yes	No
TARGET-20-PAXCWZ	＜10	AAML1031	Standard risk	5.1	27.8	6	No		MLL	FLT3-ITD-wt	NPM1-wt	CEBPA-wt	CR	Not in CR	No	Yes	0.2	Death	0.47	2015	2015			No	No
TARGET-20-PAWYJH	＜10	AAML1031	Standard risk	6.6	14	7	No		MLL	FLT3-ITD-wt	NPM1-wt	CEBPA-wt	CR	CR	No	Yes	0.28	Death	0.47	2015	2015			Yes	No
TARGET-20-PAWTRR	≥10	AAML1031	Low risk	12.2	23	7	No		Other	FLT3-ITD-wt	NPM1-wt	1	CR	CR	No	No	3.22	Alive	3.22	2014	2018			No	No
TARGET-20-PAWVLB	＜10	AAML1031	Low risk	17.4	25	7	No		t(8;21)	FLT3-ITD-wt	NPM1-wt	CEBPA-wt	Not in CR	CR	No	Yes	0.29	Death	0.33	2015	2015			Yes	No
TARGET-20-PAVFEM	＜10	AAML1031	Standard risk	23.9	28	7	No		Normal	FLT3-ITD-wt	NPM1-wt	CEBPA-wt	CR	Not in CR	No	Yes	0.2	Death	2.08	2012	2014			Yes	No
TARGET-20-PAWDDC	≥10	AAML1031	Low risk	7	29	7	No		t(8;21)	FLT3-ITD-wt	NPM1-wt	CEBPA-wt	CR	CR	No	No	3.9	Alive	3.9	2014	2017			No	No
TARGET-20-PAUSFM	＜10	AAML1031	Standard risk	6.5	30	7	No		MLL	FLT3-ITD-mt	NPM1-wt	CEBPA-wt	CR	CR	No	No	6.5	Alive	6.5	2012	2018		0.03	No	No
TARGET-20-PAXCEV	＜10	AAML1031	Low risk	3.9	41	7	No		t(8;21)	FLT3-ITD-wt	NPM1-wt	CEBPA-wt	CR	CR	No	No	3.56	Alive	3.56	2015	2018			No	No
TARGET-20-PAUYZY	＜10	AAML1031	Standard risk	6.1	90	7	No		Other	FLT3-ITD-wt	NPM1-wt	CEBPA-wt	Not in CR	CR	No	Yes	0.69	Death	0.84	2012	2013			Yes	No
TARGET-20-PAWMSW	＜10	AAML1031	Standard risk	6.1	68.5	7	No		MLL	FLT3-ITD-wt	NPM1-wt	CEBPA-wt	CR	CR	No	Yes	1.39	Alive	4.15	2014	2018			Yes	No
TARGET-20-PAVUJA	＜10	AAML1031	Standard risk	4.9	15	8	No		Other	FLT3-ITD-wt	NPM1-wt	CEBPA-wt	CR	CR	No	Yes	1.07	Death	1.51	2013	2014			Yes	No
TARGET-20-PAXMAY	≥10	AAML1031	Standard risk	1.1	21	8	No		Normal	FLT3-ITD-wt	NPM1-wt	CEBPA-wt	Not in CR	Not in CR	No	Yes	0.21	Alive	2.29	2016	2018			No	No
TARGET-20-PAVYLW	＜10	AAML1031	Standard risk	8.4	27	8	No		Normal	FLT3-ITD-wt	NPM1-wt	CEBPA-wt	Not in CR	CR	Yes	Yes	0.91	Death	1	2013	2014			Yes	No
TARGET-20-PAVENG	＜10	AAML1031	Low risk	6.1	45	8	No		t(8;21)	FLT3-ITD-wt	NPM1-wt	CEBPA-wt	CR	CR	No	No	3.54	Alive	3.54	2012	2016			No	No
TARGET-20-PAUVWV	＜10	AAML1031	Standard risk	12.8	70	8	No		MLL	FLT3-ITD-wt	NPM1-wt	CEBPA-wt	CR	CR	No	No	5.92	Alive	5.92	2012	2018			No	No
TARGET-20-PAUSLS	≥10	AAML1031	Standard risk	5.2	98	8	No		MLL	FLT3-ITD-wt	NPM1-wt	CEBPA-wt	CR	CR	No	No	4.6	Alive	4.6	2012	2016			No	No
TARGET-20-PAWEYY	＜10	AAML1031	Standard risk	13.6	100	8	No		MLL	FLT3-ITD-wt	NPM1-wt	CEBPA-wt	CR	Not in CR	No	Yes	0.2	Death	1.19	2014	2015			Yes	No
TARGET-20-PAWUKE	≥10	AAML1031	Low risk	22.6	53.1	8	No		Normal	FLT3-ITD-wt	NPM1-mt	CEBPA-wt	CR	CR	No	Yes	0.23	Death	0.23	2014	2015			No	No
TARGET-20-PAWEKU	＜10	AAML1031	Standard risk	10.2	34	9	No		Other	FLT3-ITD-wt	NPM1-wt	CEBPA-wt	CR	CR	No	No	4.53	Alive	4.53	2014	2018			No	No
TARGET-20-PAVYFM	≥10	AAML1031	Low risk	60.6	43	9	No		t(8;21)	FLT3-ITD-wt	NPM1-wt	CEBPA-wt	CR	CR	No	No	4.48	Alive	4.48	2013	2018			No	No
TARGET-20-PAXIEP	≥10	AAML1031	Low risk	9.5	74.3	9			Normal	FLT3-ITD-wt	NPM1-wt	1	CR	CR	No	No	3.03	Alive	3.03	2015	2018			No	No
TARGET-20-PAXJGA	＜10	AAML1031	Low risk	9.3	19	10	No		inv(16)	FLT3-ITD-wt	NPM1-wt	CEBPA-wt	CR	CR	No	Yes	1.03	Alive	3.09	2015	2018			Yes	No
TARGET-20-PAVDZI	≥10	AAML1031	Standard risk	16	21	10	No		MLL	FLT3-ITD-wt	NPM1-wt	CEBPA-wt	CR	CR	No	Yes	0.76	Alive	6.56	2012	2019			Yes	No
TARGET-20-PAWTLZ	＜10	AAML1031	Standard risk	21	39	10	No		Other	FLT3-ITD-wt	NPM1-wt	CEBPA-wt	CR	CR	No	No	3.11	Alive	3.11	2014	2018			No	No
TARGET-20-PAWVLI	≥10	AAML1031	Low risk	0.6	79	10	No		t(8;21)	FLT3-ITD-wt	NPM1-wt	CEBPA-wt	CR	CR	No	No	3.36	Alive	3.36	2015	2018			No	No
TARGET-20-PAVYUD	＜10	AAML1031	Standard risk	5.9	86	10	No		MLL	FLT3-ITD-wt	NPM1-wt	CEBPA-wt	CR	CR	No	No	5.27	Alive	5.27	2013	2019			No	No
TARGET-20-PAUZSY	＜10	AAML1031	Standard risk	3.3	90	10	No		Other	FLT3-ITD-mt	NPM1-wt	CEBPA-wt	CR	CR	Yes	Yes	2.83	Alive	6.52	2012	2018		0.26	Yes	No
TARGET-20-PAUYIB	＜10	AAML1031	Standard risk	4.6	91	10	No		MLL	FLT3-ITD-wt	NPM1-wt	CEBPA-wt	CR	CR	No	Yes	1.4	Alive	6.37	2012	2018			Yes	No
TARGET-20-PAVHWT	＜10	AAML1031	Standard risk	17.1	93	10	No		MLL	FLT3-ITD-wt	NPM1-wt	CEBPA-wt	Not in CR	CR	No	No	5.3	Alive	5.3	2012	2018			No	No
TARGET-20-PAWLGJ	＜10	AAML1031		119.3	18	11	No			FLT3-ITD-wt	NPM1-wt	CEBPA-wt	Not in CR	CR	No	No	3.97	Alive	3.97	2014	2018			No	No
TARGET-20-PAXECE	＜10	AAML1031	High risk	6.1	25	11	No		Other	FLT3-ITD-wt	NPM1-wt	CEBPA-wt		CR	Yes	No	3.52	Alive	3.52	2015	2019			No	No
TARGET-20-PAUUZT	≥10	AAML1031	Low risk	11.1	63	11	No		t(8;21)	FLT3-ITD-wt	NPM1-wt	CEBPA-wt	CR	CR	No	Yes	1.67	Alive	6.08	2012	2018			Yes	No
TARGET-20-PAVCCG	＜10	AAML1031	Standard risk	2.3	76	11	No		Other	FLT3-ITD-wt	NPM1-wt	CEBPA-wt	CR		No	Yes	0.28	Death	1.32	2012	2013			Yes	No
TARGET-20-PAXFMH	≥10	AAML1031	Low risk	53.1	67.5	11	No		Normal	FLT3-ITD-wt	NPM1-mt	CEBPA-wt	CR	CR	No	No	3.35	Alive	3.35	2015	2018			No	No
TARGET-20-PAWIWJ	≥10	AAML1031	Low risk	1.5	62	12	No		Normal	FLT3-ITD-wt	NPM1-mt	CEBPA-wt	CR	CR	No	No	1.28	Alive	1.28	2014	2015			No	No
TARGET-20-PAWEEB	≥10	AAML1031	Standard risk	20.7	65	12	No		Normal	FLT3-ITD-wt	NPM1-wt	CEBPA-wt	Not in CR	CR	Yes	No	4.55	Alive	4.55	2014	2018			No	No
TARGET-20-PAVNUJ	＜10	AAML1031	High risk	7.5	26	13	No		Other	FLT3-ITD-wt	NPM1-wt	CEBPA-wt	CR	CR	Yes	Yes	0.45	Death	0.45	2013	2013			No	No
TARGET-20-PAVSCL	≥10	AAML1031	Low risk	36.7	32	13	No		t(8;21)	FLT3-ITD-wt	NPM1-wt	CEBPA-wt	CR	CR	No	No	5.49	Alive	5.49	2013	2018			No	No
TARGET-20-PAXFSI	＜10	AAML1031	Standard risk	9.7	67	13	No		Other	FLT3-ITD-wt	NPM1-wt	CEBPA-wt	Not in CR	CR	No	No	3.38	Alive	3.38	2015	2019			No	No
TARGET-20-PAXBLW	＜10	AAML1031	Standard risk	125.6	95	13	No		Other	FLT3-ITD-wt	NPM1-wt	CEBPA-wt	CR		No	Yes	0.56	Alive	3.15	2015	2018			Yes	No
TARGET-20-PAXMPF	≥10	AAML1031	Standard risk	3.2	39.5	13	No		Other	FLT3-ITD-wt	NPM1-wt	CEBPA-wt	CR	CR	No	Yes	0.28	Death	0.28	2016	2016			No	No
TARGET-20-PAWCBZ	≥10	AAML1031	Low risk	28.3	28.4	13	No		t(8;21)	FLT3-ITD-wt	NPM1-wt	CEBPA-wt	CR	CR	No	Yes	1.22	Alive	4.54	2013	2018			Yes	No
TARGET-20-PAUVCB	≥10	AAML1031	Low risk	35.7	25	14	No		t(8;21)	FLT3-ITD-wt	NPM1-wt	CEBPA-wt	Not in CR	CR	No	Yes	0.77	Death	1.05	2012	2013			Yes	No
TARGET-20-PAVSHX	≥10	AAML1031	Standard risk	1.8	95.5	14	No		MLL	FLT3-ITD-wt	NPM1-wt	CEBPA-wt	CR	CR	No	Yes	1.3	Death	1.71	2013	2015			Yes	No
TARGET-20-PAXLLI	＜10	AAML1031	Standard risk	31.3	20	15	No		Other	FLT3-ITD-wt	NPM1-wt	CEBPA-wt	CR	CR	No	No	3.18	Alive	3.18	2015	2019			No	No
TARGET-20-PAWNYK	＜10	AAML1031	Standard risk	9.2	22	15	Yes		Other	FLT3-ITD-wt	NPM1-wt	CEBPA-wt	Not in CR	Not in CR	No	Yes	0.04	Alive	4.39	2014	2019			No	No
TARGET-20-PAWWMZ	≥10	AAML1031	Low risk	53.7	33	15	No		Normal	FLT3-ITD-wt	NPM1-wt	1	CR	CR	No	No	3.44	Alive	4.02	2015	2019			No	No
TARGET-20-PAVTFI	＜10	AAML1031	Standard risk	6.9	70	15	No		Other	FLT3-ITD-wt	NPM1-wt	CEBPA-wt	CR	CR	No	Yes	1.06	Death	2.14	2013	2015			Yes	No
TARGET-20-PAWAMB	＜10	AAML1031	Standard risk	77.3	23	16	No		Other	FLT3-ITD-mt	NPM1-wt	CEBPA-wt		CR	No	Yes	0.52	Death	1.24	2013	2015		0.02	Yes	No
TARGET-20-PAWMKF	＜10	AAML1031	Standard risk	19.2	72	16	No		Other	FLT3-ITD-mt	NPM1-wt	CEBPA-wt	CR	CR	Yes	No	3.53	Alive	3.53	2014	2018		0.38	No	No
TARGET-20-PAVNPN	＜10	AAML1031	Standard risk	28	76	16	No		Normal	FLT3-ITD-wt	NPM1-wt	CEBPA-wt	Not in CR		No	Yes	0.58	Death	1.07	2013	2014			Yes	No
TARGET-20-PAWRSU	≥10	AAML1031	Standard risk	9.2	94	16	No		MLL	FLT3-ITD-wt	NPM1-wt	CEBPA-wt	CR	CR	No	No	0.23	Alive	0.23	2014	2015			No	No
TARGET-20-PAWZAU	＜10	AAML1031	Low risk	20.9	76.2	16	No		inv(16)	FLT3-ITD-wt	NPM1-wt	CEBPA-wt	CR	CR	No	Yes	1.54	Alive	3.55	2015	2018			Yes	No
TARGET-20-PAWNYM	≥10	AAML1031	Standard risk	1.5	38	17	No		Other	FLT3-ITD-wt	NPM1-wt	CEBPA-wt	CR	Not in CR	No	Yes	0.49	Death	0.64	2014	2015			No	No
TARGET-20-PAXACP	≥10	AAML1031	Standard risk	6.4	73	17	No		Other	FLT3-ITD-wt	NPM1-wt	CEBPA-wt	Not in CR		No	No	3.27	Alive	3.27	2015	2018			No	No
TARGET-20-PAVCWT	≥10	AAML1031	Standard risk	1.2	75	17	No		Other	FLT3-ITD-wt	NPM1-wt	CEBPA-wt	Not in CR	Not in CR	No	Yes	0.2	Alive	6.39	2012	2019			No	No
TARGET-20-PAUTIK	＜10	AAML1031	Low risk	27.4	75	17	No		t(8;21)	FLT3-ITD-wt	NPM1-wt	CEBPA-wt	CR	CR	No	No	6.46	Alive	6.46	2012	2018			No	No
TARGET-20-PAXEWG	≥10	AAML1031	Low risk	5.5	33	18	No		Normal	FLT3-ITD-wt	NPM1-mt	CEBPA-wt	CR	CR	No	No	0.26	Alive	0.26	2015	2015			No	No
TARGET-20-PAWNIX	＜10	AAML1031	Low risk	6.9	91	18	No		inv(16)	FLT3-ITD-wt	NPM1-wt	CEBPA-wt	CR	CR	No	Yes	0.71	Death	2.21	2014	2016			Yes	No
TARGET-20-PAVPUY	＜10	AAML1031	Standard risk	11.2	62.4	18	Yes		Other	FLT3-ITD-wt	NPM1-wt	CEBPA-wt	CR		No	No	5.92	Alive	5.92	2013	2019			No	No
TARGET-20-PAWXWC	＜10	AAML1031	Standard risk	5.3	24	19	No		Other	FLT3-ITD-mt	NPM1-wt	CEBPA-wt	CR	CR	Yes	No	3.35	Alive	3.35	2015	2018		0.07	No	No
TARGET-20-PAXMCG	＜10	AAML1031	Standard risk	2	34	19	No		Other	FLT3-ITD-mt	NPM1-wt	CEBPA-wt	CR	CR	No	Yes	0.84	Death	1.32	2016	2017		0.14	Yes	No
TARGET-20-PAWZHY	＜10	AAML1031	Low risk	62	39	19	No		inv(16)	FLT3-ITD-wt	NPM1-wt	CEBPA-wt	CR	CR	No	No	3.33	Alive	3.33	2015	2018			No	No
TARGET-20-PAXMAD	＜10	AAML1031	Low risk	90.4	56	19	No		inv(16)	FLT3-ITD-wt	NPM1-wt	CEBPA-wt	CR	CR	No	Yes	1.06	Alive	2.55	2016	2018			Yes	No
TARGET-20-PAWYJF	≥10	AAML1031	Low risk	1.7	66	19	No		t(8;21)	FLT3-ITD-wt	NPM1-wt	CEBPA-wt	CR	CR	No	No	3.65	Alive	3.65	2015	2018			No	No
TARGET-20-PAVACZ	＜10	AAML1031	Standard risk	39	93	19	Yes		MLL	FLT3-ITD-wt	NPM1-wt	CEBPA-wt	CR	CR	No	Yes	0.82	Death	0.85	2012	2013			Yes	No
TARGET-20-PAWIZG	≥10	AAML1031	Standard risk	30.4	27	20	No		Other	FLT3-ITD-wt	NPM1-wt	CEBPA-wt	Not in CR	CR	Yes	No	4.81	Alive	4.81	2014	2019			No	No
TARGET-20-PAVNGY	≥10	AAML1031	Low risk	6.7	30	20	No		Normal	FLT3-ITD-wt	NPM1-mt	CEBPA-wt	CR	CR	No	No	5.35	Alive	5.39	2013	2018			No	No
TARGET-20-PAVLDU	≥10	AAML1031	Low risk	16.6	58	20	No		Normal	FLT3-ITD-wt	NPM1-mt	CEBPA-wt	CR	CR		Yes	0.53	Alive	5.57	2013	2018			Yes	No
TARGET-20-PAVCCX	＜10	AAML1031	Standard risk	5	61	20	Yes		MLL	FLT3-ITD-wt	NPM1-wt	CEBPA-wt	CR	CR	No	Yes	0.51	Alive	6.18	2012	2018			Yes	No
TARGET-20-PAXLDI	＜10	AAML1031	Standard risk	14.5	93	20	No		MLL	FLT3-ITD-wt	NPM1-wt	CEBPA-wt	CR	CR	No	No	2.51	Alive	2.51	2015	2018			No	No
TARGET-20-PAVUHF	≥10	AAML1031	Standard risk	3.9	95	20	No		Normal	FLT3-ITD-wt	NPM1-wt	CEBPA-wt	CR		No	No	4.53	Alive	4.53	2013	2018			No	No
TARGET-20-PAWHJP	≥10	AAML1031	Standard risk	5.4		20	No		Other	FLT3-ITD-wt	NPM1-wt	CEBPA-wt	CR	CR	Yes	Yes	0.52	Death	1.38	2014	2015			Yes	No
TARGET-20-PAXBCW	＜10	AAML1031	Low risk	9.5	35	21	No		t(8;21)	FLT3-ITD-wt	NPM1-wt	CEBPA-wt	CR	CR	No	No	3.3	Alive	3.3	2015	2018			No	No
TARGET-20-PAVXLY	≥10	AAML1031	Standard risk	97.9	47	21	No		MLL	FLT3-ITD-wt	NPM1-wt	CEBPA-wt	CR	CR	No	Yes	0.6	Death	0.81	2013	2014			Yes	No
TARGET-20-PAVGUM	≥10	AAML1031	Low risk	22.3	68	21	No		Normal	FLT3-ITD-wt	NPM1-mt	CEBPA-wt	CR	CR	No	No	5.48	Alive	5.48	2012	2018			No	No
TARGET-20-PAWRVC	＜10	AAML1031	Standard risk	63.5	79.4	21	No		MLL	FLT3-ITD-wt	NPM1-wt	CEBPA-wt	CR	CR	No	Yes	1.38	Alive	3.53	2014	2018			Yes	No
TARGET-20-PAVDZL	≥10	AAML1031	High risk	80.3	20	22	No		Other	FLT3-ITD-wt	NPM1-wt	CEBPA-wt	Not in CR	Not in CR	No	Yes	0.27	Death	0.65	2012	2013			No	No
TARGET-20-PAVNYE	≥10	AAML1031	Low risk	24.3	42	22	No		t(8;21)	FLT3-ITD-wt	NPM1-wt	CEBPA-wt	CR	CR	No	No	1.94	Alive	1.94	2013	2015			No	No
TARGET-20-PAXIYA	＜10	AAML1031	High risk	42.5	60	22	No		Other	FLT3-ITD-wt	NPM1-wt	CEBPA-wt	Not in CR	CR		Yes	0.91	Alive	3.04	2015	2018			Yes	No
TARGET-20-PAVXPB	＜10	AAML1031	Standard risk	9.9	68	22	No		Other	FLT3-ITD-wt	NPM1-wt	CEBPA-wt	CR	CR	No	Yes	0.92	Alive	5.21	2013	2018			Yes	No
TARGET-20-PAXJTM	＜10	AAML1031	Low risk	137.8	74	22	No		inv(16)	FLT3-ITD-wt	NPM1-wt	CEBPA-wt	CR	CR	No	No	3.11	Alive	3.11	2015	2018			No	No
TARGET-20-PAWIUT	≥10	AAML1031	Low risk	3.8	51.7	22	No		Normal	FLT3-ITD-wt	NPM1-wt	1	CR	CR	No	No	4.42	Alive	4.42	2014	2018			No	No
TARGET-20-PAVKZH	≥10	AAML1031	Low risk	6.3	24	23	No		t(8;21)	FLT3-ITD-wt	NPM1-wt	CEBPA-wt	CR	CR	No	Yes	0.34	Death	0.34	2013	2013			No	No
TARGET-20-PAUSTM	＜10	AAML1031	Low risk	21.6	43	23	No		t(8;21)	FLT3-ITD-wt	NPM1-wt	CEBPA-wt	CR	CR	No	No	6.44	Alive	6.44	2012	2018			No	No
TARGET-20-PAXGHE	＜10	AAML1031	Standard risk	11.6	90	23	No		MLL	FLT3-ITD-wt	NPM1-wt	CEBPA-wt	Not in CR	CR		Yes	0.59	Death	2.75	2015	2018			Yes	No
TARGET-20-PAVPJM	＜10	AAML1031	Low risk	36.5	83	24	No		inv(16)	FLT3-ITD-wt	NPM1-wt	CEBPA-wt	CR	CR	No	No	5.33	Alive	5.33	2013	2018			No	No
TARGET-20-PAUPNN	≥10	AAML1031	Low risk	7.4	17	25	No		t(8;21)	FLT3-ITD-wt	NPM1-wt	CEBPA-wt	CR	CR	No	Yes	1.23	Alive	7.1	2011	2019			Yes	No
TARGET-20-PAWNMU	＜10	AAML1031	Standard risk	36.9	25	25	No		MLL	FLT3-ITD-wt	NPM1-wt	CEBPA-wt	CR	CR	No	Yes	1.37	Death	1.95	2014	2016			Yes	No
TARGET-20-PAWBSE	≥10	AAML1031	Low risk	127	38	25	No		inv(16)	FLT3-ITD-wt	NPM1-wt	CEBPA-wt	CR	CR		Yes	1.08	Alive	4.53	2013	2018			Yes	No
TARGET-20-PAVXZS	＜10	AAML1031	Low risk	5	43	25	No		t(8;21)	FLT3-ITD-wt	NPM1-wt	CEBPA-wt	CR	CR	No	Yes	0.57	Death	0.57	2013	2014			No	No
TARGET-20-PAUWYG	＜10	AAML1031	Low risk	44.6	45	25	No		inv(16)	FLT3-ITD-wt	NPM1-wt	CEBPA-wt	CR	CR	No	No	5.89	Alive	5.89	2012	2018			No	No
TARGET-20-PAVTDU	≥10	AAML1031	Standard risk	29	50	25	No		Other	FLT3-ITD-wt	NPM1-wt	CEBPA-wt	CR	CR		Yes	1.19	Alive	5.62	2013	2019			Yes	No
TARGET-20-PAWXSL	＜10	AAML1031	High risk	5.6	97	25	No		Normal	FLT3-ITD-mt	NPM1-mt	CEBPA-wt	CR	CR	No	No	1.39	Alive	1.39	2015	2016		0.43	No	Yes
TARGET-20-PAVMFT	≥10	AAML1031	Low risk	10.2	62	26	No		t(8;21)	FLT3-ITD-wt	NPM1-wt	CEBPA-wt	CR	CR	No	Yes	0.26	Death	0.26	2013	2013			No	No
TARGET-20-PAWTGF	≥10	AAML1031	Low risk	92	66	26	No		inv(16)	FLT3-ITD-wt	NPM1-wt	CEBPA-wt	CR	CR	No	No	3.45	Alive	3.45	2014	2018			No	No
TARGET-20-PAWLII	≥10	AAML1031	Low risk	46.2	22	27	No		inv(16)	FLT3-ITD-wt	NPM1-wt	CEBPA-wt	CR	CR	No	No	4.44	Alive	4.44	2014	2018			No	No
TARGET-20-PAWHAB	≥10	AAML1031	Low risk	4.7	58	27	No		t(8;21)	FLT3-ITD-wt	NPM1-wt	CEBPA-wt	CR	CR	No	No	4.55	Alive	4.55	2014	2018			No	No
TARGET-20-PAVDGM	≥10	AAML1031	Standard risk	2.7	22	28	No		Normal	FLT3-ITD-wt	NPM1-wt	CEBPA-wt	Not in CR	CR	No	Yes	1.58	Alive	5.98	2012	2018			Yes	No
TARGET-20-PAWXYG	≥10	AAML1031	Standard risk	21.7	67	28	No		MLL	FLT3-ITD-wt	NPM1-wt	CEBPA-wt	CR	CR	No	Yes	0.29	Alive	3.48	2015	2018			Yes	No
TARGET-20-PAXDNA	＜10	AAML1031	Low risk	14.6	42.3	28	Yes		t(8;21)	FLT3-ITD-wt	NPM1-wt	CEBPA-wt	CR	CR	No	No	3.41	Alive	3.41	2015	2018			No	No
TARGET-20-PAULNJ	≥10	AAML1031	Low risk	13.1	52	29	No		t(8;21)	FLT3-ITD-wt	NPM1-wt	CEBPA-wt	CR	CR	No	No	1.12	Alive	1.12	2011	2012			No	No
TARGET-20-PAVFWI	≥10	AAML1031	Low risk	3.4	55	29	No		t(8;21)	FLT3-ITD-wt	NPM1-wt	CEBPA-wt		CR	No	No	6.37	Alive	6.37	2012	2019			No	No
TARGET-20-PAVLEG	＜10	AAML1031	Standard risk	20.2	72	29	Yes		MLL	FLT3-ITD-wt	NPM1-wt	CEBPA-wt	Not in CR	Not in CR	No	Yes	0.07	Death	0.76	2013	2013			No	No
TARGET-20-PAWEFT	＜10	AAML1031	Standard risk	2.5	32	30	No		Other	FLT3-ITD-wt	NPM1-wt	CEBPA-wt	Not in CR	CR	Yes	Yes	4.45	Alive	4.58	2014	2018			Yes	No
TARGET-20-PAWABG	≥10	AAML1031	Low risk	9.4	36	30	No		t(8;21)	FLT3-ITD-wt	NPM1-wt	CEBPA-wt	CR	CR	No	No	5.35	Alive	5.35	2013	2019			No	No
TARGET-20-PAVCFR	≥10	AAML1031	Low risk	116.4	70	30	No		inv(16)	FLT3-ITD-wt	NPM1-wt	CEBPA-wt	CR	CR	No	No	6.38	Alive	6.38	2012	2018			No	No
TARGET-20-PAUYXM	＜10	AAML1031	Standard risk	3.2	78	30	No		Other	FLT3-ITD-wt	NPM1-wt	CEBPA-wt	CR	CR	Yes	No	6.48	Alive	6.48	2012	2018			No	No
TARGET-20-PAUUXA	≥10	AAML1031	High risk	1.2	80	30	No		Other	FLT3-ITD-wt	NPM1-wt	CEBPA-wt	CR	CR	Yes	No	6.56	Alive	6.56	2012	2018			No	No
TARGET-20-PAUHFI	＜10	AAML1031	Standard risk	29.8	83	30	No		MLL	FLT3-ITD-wt	NPM1-wt	CEBPA-wt	CR	CR	Yes	Yes	0.7	Death	0.76	2011	2012			Yes	No
TARGET-20-PAWXCK	＜10	AAML1031	Standard risk	2.9	84	30	No		MLL	FLT3-ITD-wt	NPM1-wt	CEBPA-wt	CR	CR	No	No	3.56	Alive	3.56	2015	2018			No	No
TARGET-20-PAVMCA	≥10	AAML1031	Low risk	136.8		30	No		inv(16)	FLT3-ITD-wt	NPM1-wt	CEBPA-wt	CR	CR	No	No	5.45	Alive	5.45	2013	2018			No	No
TARGET-20-PAWUCF	＜10	AAML1031	Standard risk	155	28	31	No		Normal	FLT3-ITD-wt	NPM1-wt	CEBPA-wt	Not in CR	Not in CR	No	Yes	0.19	Death	0.45	2014	2015			No	No
TARGET-20-PAWNHW	≥10	AAML1031	Standard risk	16.6	76	31	No		MLL	FLT3-ITD-wt	NPM1-wt	CEBPA-wt	CR	CR	No	Yes	0.56	Death	0.68	2014	2015			Yes	No
TARGET-20-PAXMLI	≥10	AAML1031	Standard risk	10.1		31	No		MLL	FLT3-ITD-wt	NPM1-wt	CEBPA-wt	CR	CR		Yes	2.2	Death	2.78	2016	2018			Yes	No
TARGET-20-PAUVXT	≥10	AAML1031	Standard risk	219.4		31			MLL	FLT3-ITD-wt	NPM1-wt	CEBPA-wt	CR	CR	No	Yes	0.4	Death	0.69	2012	2012			Yes	No
TARGET-20-PAVKFD	＜10	AAML1031	Low risk	6.1	61	32	No		t(8;21)	FLT3-ITD-mt	NPM1-wt	CEBPA-wt	CR	CR	No	No	5.93	Alive	5.93	2013	2018		0.03	No	No
TARGET-20-PAXMBS	≥10	AAML1031	Low risk	93.7	29.8	32	No		t(8;21)	FLT3-ITD-wt	NPM1-wt	CEBPA-wt	CR	CR	Yes	No	2.25	Alive	2.25	2016	2018			No	No
TARGET-20-PAWRIY	≥10	AAML1031	Standard risk	9	53.5	32	No		Normal	FLT3-ITD-wt	NPM1-wt	CEBPA-wt	Death	Death	No	Yes	0.06	Death	0.06	2014	2014			No	No
TARGET-20-PAWESF	＜10	AAML1031	Low risk	5.9	21	33	No		t(8;21)	FLT3-ITD-wt	NPM1-wt	CEBPA-wt	CR	CR	No	No	4.6	Alive	4.6	2014	2018			No	No
TARGET-20-PAVAFJ	≥10	AAML1031	Low risk	6.5	22	33	No		t(8;21)	FLT3-ITD-wt	NPM1-wt	CEBPA-wt	CR	CR	No	No	5.81	Alive	5.81	2012	2018			No	No
TARGET-20-PAWGEG	≥10	AAML1031	Low risk	15.1	31	33	No		Normal	FLT3-ITD-mt	NPM1-mt	CEBPA-wt	CR	CR	No	No	4.81	Alive	4.81	2014	2019		0.16	No	Yes
TARGET-20-PAVXFA	＜10	AAML1031	Low risk	71.1	44	33	No		t(8;21)	FLT3-ITD-wt	NPM1-wt	CEBPA-wt	CR	CR	No	Yes	0.35	Death	0.35	2013	2014			No	No
TARGET-20-PAVWJY	＜10	AAML1031	Standard risk	18.3	81	33	No		MLL	FLT3-ITD-wt	NPM1-wt	CEBPA-wt	Not in CR		No	Yes	0.4	Death	1.42	2013	2015			Yes	No
TARGET-20-PAVWPW	＜10	AAML1031	Standard risk	8.7	31.5	33	No		Other	FLT3-ITD-wt	NPM1-wt	CEBPA-wt	CR	Not in CR	No	Yes	0.21	Death	0.76	2013	2014			No	No
TARGET-20-PAVBEM	＜10	AAML1031	Low risk	6.3	59	34	No		t(8;21)	FLT3-ITD-wt	NPM1-wt	CEBPA-wt	CR	CR	No	No	5.73	Alive	5.73	2012	2018			No	No
TARGET-20-PAVANX	＜10	AAML1031	Low risk	22.5	86	34	No		Other	FLT3-ITD-wt	NPM1-mt	CEBPA-wt	CR	CR	No	No	6.07	Alive	6.07	2012	2018			No	No
TARGET-20-PAXJPP	＜10	AAML1031	Standard risk	35.1	94	34	No		Other	FLT3-ITD-wt	NPM1-wt	CEBPA-wt	CR	Not in CR	No	Yes	0.25	Death	1.08	2015	2016			No	No
TARGET-20-PAWWUN	≥10	AAML1031	Low risk	77.5	32	35	No		t(8;21)	FLT3-ITD-wt	NPM1-wt	CEBPA-wt	CR	CR	No	No	3.24	Alive	3.24	2015	2018			No	No
TARGET-20-PAWSRG	＜10	AAML1031	Low risk	54	45	35	No		inv(16)	FLT3-ITD-wt	NPM1-wt	CEBPA-wt	CR	CR	No	Yes	1.02	Alive	4.12	2014	2018			Yes	No
TARGET-20-PAUURD	＜10	AAML1031	Low risk	88.6	45	35	Yes		inv(16)	FLT3-ITD-wt	NPM1-wt	CEBPA-wt	CR	CR	No	No	6.91	Alive	6.91	2012	2019			No	No
TARGET-20-PAXMCV	≥10	AAML1031	Low risk	4.1	78	35	Yes		t(8;21)	FLT3-ITD-wt	NPM1-wt	CEBPA-wt	CR	CR	No	No	2.46	Alive	2.46	2016	2018			No	No
TARGET-20-PAXMNR	＜10	AAML1031	Standard risk	36.9	66	36	No		MLL	FLT3-ITD-wt	NPM1-wt	CEBPA-wt	Not in CR	CR	No	Yes	0.46	Death	1.24	2016	2017			Yes	No
TARGET-20-PAVANT	≥10	AAML1031	Low risk	8.8	70	36	No		Normal	FLT3-ITD-wt	NPM1-wt	1	CR	CR	No	Yes	0.41	Death	0.41	2012	2012			No	No
TARGET-20-PAWMRJ	≥10	AAML1031	Low risk	51.8	73	36	No		Normal	FLT3-ITD-wt	NPM1-mt	CEBPA-wt	CR	CR	No	No	4.48	Alive	4.48	2014	2019			No	No
TARGET-20-PAVVTF	≥10	AAML1031	Standard risk	21.5	76	36	No		MLL	FLT3-ITD-wt	NPM1-wt	CEBPA-wt	CR	CR	Yes	No	4.53	Alive	4.53	2013	2018			No	No
TARGET-20-PAUWCF	＜10	AAML1031	Standard risk	151.8	95	36	Yes		Other	FLT3-ITD-wt	NPM1-wt	CEBPA-wt	CR	CR	No	Yes	5.58	Alive	6.28	2012	2018			Yes	No
TARGET-20-PAXKAH	＜10	AAML1031	High risk	104.1	33	37	Yes		Other	FLT3-ITD-wt	NPM1-wt	CEBPA-wt	CR	CR	Yes	No	2.48	Alive	2.48	2015	2018			No	No
TARGET-20-PAVWFA	≥10	AAML1031	Low risk	6.4	38	37	No		t(8;21)	FLT3-ITD-wt	NPM1-wt	CEBPA-wt	CR	CR	No	Yes	0.75	Alive	5.32	2013	2018			Yes	No
TARGET-20-PAWHFV	＜10	AAML1031	Standard risk	4.1	58	37	No		MLL	FLT3-ITD-wt	NPM1-wt	CEBPA-wt	CR	CR	No	No	4.31	Alive	4.31	2014	2018			No	No
TARGET-20-PAXLXI	≥10	AAML1031	Low risk	20.2	83.5	37	No		Normal	FLT3-ITD-wt	NPM1-wt	1	CR	CR	No	Yes	2.52	Alive	2.53	2015	2018			Yes	No
TARGET-20-PAVXNZ	＜10	AAML1031	Standard risk	26	39	39	No		Other	FLT3-ITD-wt	NPM1-wt	CEBPA-wt	CR	CR	No	No	0.33	Alive	0.33	2013	2014			No	No
TARGET-20-PAWWID	＜10	AAML1031	High risk	33	58	40	No		Other	FLT3-ITD-wt	NPM1-wt	CEBPA-wt	Not in CR	CR	Yes	No	3.11	Alive	3.11	2015	2018			No	No
TARGET-20-PAUYRR	≥10	AAML1031	Low risk	56.9	67	40	No		Normal	FLT3-ITD-wt	NPM1-mt	CEBPA-wt	CR	CR		Yes	1.49	Alive	6.16	2012	2018			Yes	No
TARGET-20-PAVINA	＜10	AAML1031	Low risk	9.9	72	40	No		t(8;21)	FLT3-ITD-mt	NPM1-wt	CEBPA-wt	CR	CR	No	No	5.36	Alive	5.36	2012	2018		0.08	No	No
TARGET-20-PAVSEJ	≥10	AAML1031	Low risk	31.3	52	41	No		inv(16)	FLT3-ITD-wt	NPM1-wt	CEBPA-wt	CR	CR	No	No	5.25	Alive	5.25	2013	2018			No	No
TARGET-20-PAVGDM	≥10	AAML1031	Standard risk	36.5	75	41	No		Normal	FLT3-ITD-wt	NPM1-wt	CEBPA-wt	CR	CR	No	Yes	2.34	Alive	5.35	2012	2018			Yes	No
TARGET-20-PAVCRM	＜10	AAML1031	Standard risk	15.9	73	42	No		Normal	FLT3-ITD-wt	NPM1-wt	CEBPA-wt	CR	CR	No	No	6.29	Alive	6.29	2012	2018			No	No
TARGET-20-PAVXRM	＜10	AAML1031	Standard risk	30.4	55	43	No		Other	FLT3-ITD-mt	NPM1-wt	CEBPA-wt	Not in CR	Not in CR	No	Yes	0.22	Death	0.89	2013	2014		0.09	No	No
TARGET-20-PAVNAN	≥10	AAML1031	Low risk	14.7	62.2	43	No		Other	FLT3-ITD-wt	NPM1-mt	CEBPA-wt	CR	CR	No	No	5.31	Alive	5.31	2013	2018			No	No
TARGET-20-PAVBCV	＜10	AAML1031	High risk	99.8	49	44	Yes		Other	FLT3-ITD-wt	NPM1-wt	CEBPA-wt	CR	CR	No	Yes	0.29	Death	0.49	2012	2013			Yes	No
TARGET-20-PAVELT	≥10	AAML1031	Low risk	22.9	58	44	No		inv(16)	FLT3-ITD-wt	NPM1-wt	CEBPA-wt	CR		No	Yes	1.93	Alive	6.25	2012	2018			Yes	No
TARGET-20-PAWCXR	≥10	AAML1031	Standard risk	5.7	73	44	No		MLL	FLT3-ITD-wt	NPM1-wt	CEBPA-wt	CR	CR	Yes	No	4.35	Alive	4.35	2014	2018			No	No
TARGET-20-PAVANE	≥10	AAML1031	High risk	27.9	85	44	No		Other	FLT3-ITD-mt	NPM1-wt	CEBPA-wt	CR		Yes	Yes	1.24	Death	1.24	2012	2013		0.85	No	No		SCT plus GO
TARGET-20-PAXDMP	＜10	AAML1031	Low risk	8.2	45.6	44	No		Other	FLT3-ITD-wt	NPM1-wt	1	CR	CR	No	No	3.17	Alive	3.17	2015	2018			No	No
TARGET-20-PAWEKL	≥10	AAML1031	Low risk	11.2	36	45	No		t(8;21)	FLT3-ITD-wt	NPM1-wt	CEBPA-wt	CR	CR	No	Yes	1.92	Alive	4.35	2014	2018			Yes	No
TARGET-20-PAUMMG	≥10	AAML1031	Low risk	2.4	60	45	No		t(8;21)	FLT3-ITD-wt	NPM1-wt	CEBPA-wt	CR	CR	No	No	1.34	Alive	1.34	2011	2013			No	No
TARGET-20-PAWVUX	≥10	AAML1031	Low risk	126.8	72	45	No		inv(16)	FLT3-ITD-wt	NPM1-wt	CEBPA-wt	CR	CR	No	No	3.19	Alive	3.19	2015	2018			No	No
TARGET-20-PAWVPZ	≥10	AAML1031	Low risk	8.5		45	No		t(8;21)	FLT3-ITD-mt	NPM1-wt	CEBPA-wt	Not in CR	CR	No	No	3.32	Alive	3.32	2015	2018		0.03	No	No
TARGET-20-PAWIUZ	≥10	AAML1031	High risk	50.2	72.6	45	No		Normal	FLT3-ITD-mt	NPM1-mt	CEBPA-wt	CR	Death	No	Yes	0.18	Death	0.18	2014	2014		0.88	No	Yes
TARGET-20-PAWHTL	≥10	AAML1031	Standard risk	16.9	75.8	45	No		Other	FLT3-ITD-wt	NPM1-wt	CEBPA-wt	CR		No	Yes	0.71	Death	1.74	2014	2016			Yes	No
TARGET-20-PAWHCT	≥10	AAML1031	Standard risk	2.8	78.8	45	No		Other	FLT3-ITD-wt	NPM1-wt	CEBPA-wt	CR	CR	No	Yes	2.61	Alive	4.74	2014	2019			Yes	No
TARGET-20-PAVJIT	＜10	AAML1031	Standard risk	16.6	50	46	No		Other	FLT3-ITD-wt	NPM1-wt	CEBPA-wt	CR	CR	No	Yes	1.08	Alive	5.29	2012	2018			Yes	No
TARGET-20-PAWMHE	＜10	AAML1031	Standard risk	21	61	46	No		MLL	FLT3-ITD-wt	NPM1-wt	CEBPA-wt	CR	CR	No	Yes	0.53	Death	1.37	2014	2015			Yes	No
TARGET-20-PAXELP	≥10	AAML1031	Low risk	9.4	78	46	No		t(8;21)	FLT3-ITD-wt	NPM1-wt	CEBPA-wt	CR	CR	No	Yes	0.85	Death	2.86	2015	2018			Yes	No
TARGET-20-PAVTDW	＜10	AAML1031	Standard risk	106.4	95	46	No		MLL	FLT3-ITD-wt	NPM1-wt	CEBPA-wt	CR	CR	No	Yes	1.26	Alive	1.27	2013	2014			Yes	No
TARGET-20-PAVDNF	＜10	AAML1031	Standard risk	7.8	81.5	46	No		Normal	FLT3-ITD-mt	NPM1-wt	CEBPA-wt	Not in CR	Not in CR	No	Yes	0.25	Death	1.17	2012	2013		0.24	No	No
TARGET-20-PAXKWG	≥10	AAML1031	Low risk	18.6	63	47	No		t(8;21)	FLT3-ITD-wt	NPM1-wt	CEBPA-wt	Not in CR	CR	No	Yes	1.2	Alive	2.39	2015	2018			Yes	No
TARGET-20-PAVPMH	≥10	AAML1031	Low risk	10.4	80	47	No		t(8;21)	FLT3-ITD-wt	NPM1-wt	CEBPA-wt	Not in CR		No	No	3.32	Alive	3.32	2013	2016			No	No
TARGET-20-PAUSBP	≥10	AAML1031	Standard risk	100	88	47	No		MLL	FLT3-ITD-wt	NPM1-wt	CEBPA-wt	CR	CR	No	Yes	0.64	Death	1.3	2012	2013			Yes	No
TARGET-20-PAXDSN	＜10	AAML1031	Standard risk	110.9	89	47	No		MLL	FLT3-ITD-wt	NPM1-wt	CEBPA-wt	CR	CR	No	Yes	1.56	Alive	3.42	2015	2018			Yes	No
TARGET-20-PAWGEM	≥10	AAML1031	Low risk	9.3	49.5	47	No		Normal	FLT3-ITD-wt	NPM1-wt	1	CR	CR	No	No	4.68	Alive	4.68	2014	2018			No	No
TARGET-20-PAUWPW	＜10	AAML1031	Low risk	119.9	58	48	Yes		inv(16)	FLT3-ITD-wt	NPM1-wt	CEBPA-wt	Not in CR	Not in CR	No	Yes	0.09	Alive	6.52	2012	2018			No	No
TARGET-20-PAUKDH	≥10	AAML1031	Low risk	11	68	48	No		t(8;21)	FLT3-ITD-wt	NPM1-wt	CEBPA-wt	CR	CR	No	No	6.64	Alive	6.64	2011	2018			No	No
TARGET-20-PAWDBB	≥10	AAML1031	Low risk	7.4	70	48	No		inv(16)	FLT3-ITD-wt	NPM1-wt	CEBPA-wt	CR	CR	No	No	4.94	Alive	4.94	2014	2018			No	No
TARGET-20-PAUZTM	≥10	AAML1031	Standard risk	181.4	49	49	No		Normal	FLT3-ITD-mt	NPM1-wt	CEBPA-wt	CR	CR	Yes	No	3.18	Alive	3.18	2012	2015		0.02	No	No
TARGET-20-PAXKRR	≥10	AAML1031	Low risk	5	51	49	No		Normal	FLT3-ITD-wt	NPM1-wt	1	CR	CR	No	No	2.44	Alive	2.44	2015	2018			No	No
TARGET-20-PAXMBP	≥10	AAML1031	Low risk	6.6	79	49	No		Normal	FLT3-ITD-wt	NPM1-wt	1	CR	CR	No	No	2.53	Alive	2.53	2016	2018			No	No
TARGET-20-PAVKEY	≥10	AAML1031	Standard risk	25.6	82	49	Yes		MLL	FLT3-ITD-wt	NPM1-wt	CEBPA-wt	CR		No	No	5.19	Alive	5.19	2013	2018			No	No
TARGET-20-PAVSIZ	≥10	AAML1031	Low risk	21.7	83	49	No		t(8;21)	FLT3-ITD-wt	NPM1-wt	CEBPA-wt	CR	CR	No	No	4.91	Alive	4.91	2013	2018			No	No
TARGET-20-PAUKEZ	≥10	AAML1031	Low risk	44.1		49	No		inv(16)	FLT3-ITD-wt	NPM1-wt	CEBPA-wt	CR	CR	No	No	2.11	Alive	2.11	2011	2013			No	No
TARGET-20-PAWWTP	≥10	AAML1031	Low risk	7.2	44	50	No		Normal	FLT3-ITD-wt	NPM1-wt	1	CR	CR	No	No	3.18	Alive	3.18	2015	2018			No	No
TARGET-20-PAWYEM	＜10	AAML1031	Low risk	47.3	45	50	No		inv(16)	FLT3-ITD-wt	NPM1-wt	CEBPA-wt	CR	CR	No	Yes	2	Alive	3.1	2015	2018			Yes	No
TARGET-20-PAVHCV	＜10	AAML1031	Low risk	104.4	50	50	No		inv(16)	FLT3-ITD-wt	NPM1-wt	CEBPA-wt	CR	CR	No	No	5.41	Alive	5.41	2012	2018			No	No
TARGET-20-PAXHZD	＜10	AAML1031	Low risk	13	52	50	No		t(8;21)	FLT3-ITD-wt	NPM1-wt	CEBPA-wt	CR	CR	No	Yes	2.42	Alive	2.65	2015	2018			Yes	No
TARGET-20-PAVUAD	≥10	AAML1031	Low risk	55.7	57	50	No		inv(16)	FLT3-ITD-wt	NPM1-wt	CEBPA-wt	CR	CR	No	No	5.48	Alive	5.48	2013	2018			No	No
TARGET-20-PAXJFL	≥10	AAML1031	High risk	68.2	68	50	No		Normal	FLT3-ITD-mt	NPM1-mt	CEBPA-wt	Death	Death	No	Yes	0.07	Death	0.07	2015	2015		0.67	No	Yes		Chemotherapy plus GO
TARGET-20-PAWCKI	＜10	AAML1031	Standard risk	30.7	73	50	No		Other	FLT3-ITD-wt	NPM1-wt	CEBPA-wt	CR	CR	No	Yes	0.7	Death	1.05	2013	2015			Yes	No
TARGET-20-PAVLLR	＜10	AAML1031	Low risk	43	77	50	No		inv(16)	FLT3-ITD-wt	NPM1-wt	CEBPA-wt	CR	CR	No	No	5.49	Alive	5.49	2013	2018			No	No
TARGET-20-PAWNPU	≥10	AAML1031	Standard risk	110.9	93	50	Yes		MLL	FLT3-ITD-wt	NPM1-wt	CEBPA-wt	CR	CR	No	Yes	1.43	Alive	2.57	2014	2017			Yes	No
TARGET-20-PAXKEZ	≥10	AAML1031	Standard risk	2.9	31.4	50	No		Normal	FLT3-ITD-mt	NPM1-wt	CEBPA-wt	CR	CR	No	Yes	0.5	Death	1.05	2015	2016		0.15	Yes	No
TARGET-20-PAVXUC	≥10	AAML1031	High risk	64.1		50	No		Normal	FLT3-ITD-mt	NPM1-wt	CEBPA-wt	CR	CR		Yes	0.83	Death	1.17	2013	2014		0.88	Yes	No
TARGET-20-PAULRS	≥10	AAML1031	Low risk	24.9	27	51	No		t(8;21)	FLT3-ITD-wt	NPM1-wt	CEBPA-wt	CR	CR	No	No	5.81	Alive	5.81	2011	2017			No	No
TARGET-20-PAWLKP	≥10	AAML1031	Low risk	9.5	57	51	No		Other	FLT3-ITD-wt	NPM1-mt	CEBPA-wt	CR	CR	No	No	4.31	Alive	4.31	2014	2018			No	No
TARGET-20-PAVJXG	≥10	AAML1031	Standard risk	1.7	95	51	No		MLL	FLT3-ITD-wt	NPM1-wt	CEBPA-wt	Not in CR	CR	No	Yes	1.42	Alive	1.93	2013	2014			Yes	No
TARGET-20-PAWSCV	≥10	AAML1031	Low risk	65.5	70	52	No		inv(16)	FLT3-ITD-wt	NPM1-wt	CEBPA-wt	CR	CR	No	No	4.06	Alive	4.06	2014	2018			No	No
TARGET-20-PAWFRK	＜10	AAML1031	Standard risk	21.3	70	52	No		Other	FLT3-ITD-wt	NPM1-wt	CEBPA-wt	CR	CR		Yes	1.6	Alive	4.46	2014	2018			Yes	No
TARGET-20-PAXGKH	＜10	AAML1031	High risk	2.2	75	53	No		Normal	FLT3-ITD-mt	NPM1-mt	CEBPA-wt	CR	CR	Yes	No	2.49	Alive	2.49	2015	2018		0.55	No	Yes		SCT plus GO
TARGET-20-PAWNXH	＜10	AAML1031	Standard risk	18.3	95	53	No		Other	FLT3-ITD-wt	NPM1-wt	CEBPA-wt	CR	CR	No	No	3.18	Alive	3.18	2014	2017			No	No
TARGET-20-PAXLWH	＜10	AAML1031	High risk	164	71.6	53	No		Other	FLT3-ITD-mt	NPM1-wt	CEBPA-wt	CR	CR	Yes	No	1.61	Alive	2.95	2015	2018		0.49	Yes	No
TARGET-20-PAWDBS	＜10	AAML1031	Standard risk	59.7	53.2	53	Yes		Other	FLT3-ITD-wt	NPM1-wt	CEBPA-wt	CR	CR	No	Yes	0.62	Alive	4.35	2014	2018			Yes	No
TARGET-20-PAVDFC	≥10	AAML1031	High risk	12.6	82.4	53	No		Normal	FLT3-ITD-mt	NPM1-wt	CEBPA-wt	CR	CR	Yes	No	6.38	Alive	6.38	2012	2019		0.64	No	No		SCT plus GO
TARGET-20-PAWHRR	＜10	AAML1031	Low risk	14.2	49	54	No		t(8;21)	FLT3-ITD-wt	NPM1-wt	CEBPA-wt	Not in CR	CR		Yes	0.66	Death	3.09	2014	2017			Yes	No
TARGET-20-PAWUBZ	≥10	AAML1031	Low risk	99.6		54	Yes		inv(16)	FLT3-ITD-wt	NPM1-wt	CEBPA-wt	CR	CR		Yes	1.13	Alive	4.16	2014	2019			Yes	No
TARGET-20-PAWTYT	≥10	AAML1031	Standard risk	284.4	44	55	No		Other	FLT3-ITD-mt	NPM1-wt	CEBPA-wt	Not in CR	Not in CR	No	Yes	0.23	Death	1.03	2014	2015		0.07	No	No
TARGET-20-PAURVI	≥10	AAML1031	Low risk	13.7	48	55	No		t(8;21)	FLT3-ITD-wt	NPM1-wt	CEBPA-wt	CR	CR	No	No	5.12	Alive	5.12	2011	2017			No	No
TARGET-20-PAXMGU	≥10	AAML1031	Low risk	15.1	50	55	No		Other	FLT3-ITD-wt	NPM1-wt	1	CR	CR	No	Yes	0.58	Death	0.58	2016	2016			No	No
TARGET-20-PAWRSP	≥10	AAML1031	High risk	9.3	50	55	No		Normal	FLT3-ITD-mt	NPM1-wt	CEBPA-wt	CR	CR	Yes	No	3.75	Alive	3.75	2014	2018		0.54	No	No		SCT plus GO
TARGET-20-PAWWZL	＜10	AAML1031	Low risk	11.1	63	55	No		t(8;21)	FLT3-ITD-wt	NPM1-wt	CEBPA-wt	CR	CR		Yes	0.6	Alive	3.4	2015	2018			Yes	No
TARGET-20-PAWWPA	＜10	AAML1031	Standard risk	23.1	82.3	55	No		MLL	FLT3-ITD-wt	NPM1-wt	CEBPA-wt	CR	CR	Yes	Yes	0.68	Death	0.68	2015	2015			No	No
TARGET-20-PAXICE	＜10	AAML1031	Standard risk	41.9	48	56	No		MLL	FLT3-ITD-wt	NPM1-wt	CEBPA-wt	CR	CR	No	Yes	0.95	Alive	2.45	2015	2018			Yes	No
TARGET-20-PAWZZN	≥10	AAML1031	Low risk	43.9	80	56	No		Normal	FLT3-ITD-wt	NPM1-wt	1	CR	CR	No	Yes	1.55	Alive	3.57	2015	2018			Yes	No
TARGET-20-PAXIKL	＜10	AAML1031	Standard risk	20.2	45	57	Yes		Other	FLT3-ITD-wt	NPM1-wt	CEBPA-wt	Not in CR	CR	No	No	2.49	Alive	3.25	2015	2019			No	No
TARGET-20-PAXCPM	≥10	AAML1031	Standard risk	32.4	82	58	Yes		MLL	FLT3-ITD-wt	NPM1-wt	CEBPA-wt	Not in CR	Not in CR	No	Yes	0.27	Death	0.67	2015	2016			No	No
TARGET-20-PAUYHB	≥10	AAML1031	Low risk	12	87	58	No		Normal	FLT3-ITD-wt	NPM1-wt	1	CR	CR	No	No	5.67	Alive	5.67	2012	2018			No	No
TARGET-20-PAUUPR	＜10	AAML1031	Standard risk	6.5	77	59	No		Normal	FLT3-ITD-wt	NPM1-wt	CEBPA-wt	CR	CR	No	Yes	2.15	Alive	6.37	2012	2018			Yes	No
TARGET-20-PAXAAA	＜10	AAML1031	Standard risk	362.2	90	59	No		Other	FLT3-ITD-mt	NPM1-wt	CEBPA-wt	Not in CR	Not in CR	No	Yes	0.22	Death	1.32	2015	2016		0.39	No	No
TARGET-20-PAVKEX	≥10	AAML1031	Standard risk	32.5	97	59	No		MLL	FLT3-ITD-wt	NPM1-wt	CEBPA-wt	CR	CR	No	Yes	0.72	Death	2.78	2013	2015			Yes	No
TARGET-20-PAVKXE	＜10	AAML1031	High risk	301		59	No		Normal	FLT3-ITD-mt	NPM1-wt	CEBPA-wt	CR	CR	Yes	No	5.32	Alive	5.32	2013	2018		0.67	No	No		SCT plus GO
TARGET-20-PAUTAG	≥10	AAML1031	Low risk	1.9	76.2	59	No		Other	FLT3-ITD-wt	NPM1-wt	1	CR	CR	No	No	3.34	Alive	3.34	2012	2015			No	No
TARGET-20-PAUNVJ	≥10	AAML1031	Low risk	167.4	31	60	No		Normal	FLT3-ITD-wt	NPM1-wt	1	CR			Yes	1.2	Alive	5.12	2011	2016			Yes	No
TARGET-20-PAUTYK	≥10	AAML1031	Low risk	8.6	38	60	No		Normal	FLT3-ITD-wt	NPM1-wt	1	CR	CR	No	No	6.87	Alive	6.87	2012	2019			No	No
TARGET-20-PAWEBG	≥10	AAML1031	Standard risk	14.6	89	60	No		MLL	FLT3-ITD-wt	NPM1-wt	CEBPA-wt	CR	CR	Yes	Yes	0.92	Death	0.95	2014	2015			Yes	No
TARGET-20-PAXGXR	≥10	AAML1031	High risk	28	90	60	No		Normal	FLT3-ITD-mt	NPM1-wt	CEBPA-wt	CR	CR	Yes	No	2.73	Alive	2.73	2015	2018		0.82	No	No		SCT plus GO
TARGET-20-PAWREX	≥10	AAML1031	Standard risk	202.1	43	61	No		MLL	FLT3-ITD-mt	NPM1-wt	CEBPA-wt	CR	CR	Yes	No	3.88	Alive	3.88	2014	2018		0.36	No	No
TARGET-20-PAXLEE	＜10	AAML1031	High risk	23.2	80	61	No		Other	FLT3-ITD-mt	NPM1-wt	CEBPA-wt	Not in CR	CR		Yes	0.81	Death	1.1	2015	2017		0.58	Yes	No
TARGET-20-PAXBAP	≥10	AAML1031	Low risk	40.4	84	61	No		Normal	FLT3-ITD-wt	NPM1-mt	CEBPA-wt	CR	CR	No	No	3.23	Alive	3.23	2015	2018			No	No
TARGET-20-PAXGPE	＜10	AAML1031	Standard risk	33.2	90.3	61	No		Other	FLT3-ITD-mt	NPM1-wt	CEBPA-wt	CR	CR	No	No	3.41	Alive	3.41	2015	2019		0.18	No	No
TARGET-20-PAUVER	＜10	AAML1031	Standard risk	38.6		61	No		MLL	FLT3-ITD-wt	NPM1-wt	CEBPA-wt	CR	CR	No	Yes	1.41	Alive	6.79	2012	2018			Yes	No
TARGET-20-PAUYWJ	＜10	AAML1031	Low risk	61.8	40	62	No		t(8;21)	FLT3-ITD-wt	NPM1-wt	CEBPA-wt	CR	CR	No	No	6.57	Alive	6.57	2012	2018			No	No
TARGET-20-PAUZVW	≥10	AAML1031	Low risk	145	49	62	No		Normal	FLT3-ITD-wt	NPM1-wt	1	CR	CR	No	No	5.78	Alive	5.78	2012	2018			No	No
TARGET-20-PAUPNA	≥10	AAML1031	Low risk	23.6	73	62	No		t(8;21)	FLT3-ITD-wt	NPM1-wt	CEBPA-wt	CR	CR	No	No	2.68	Alive	2.68	2011	2014			No	No
TARGET-20-PAVTIP	≥10	AAML1031	Low risk	7	75	62	No		Normal	FLT3-ITD-wt	NPM1-wt	1	CR	CR	No	No	1.14	Alive	1.14	2013	2014			No	No
TARGET-20-PAXJYU	≥10	AAML1031	Standard risk	68.9	58	63	No		Other	FLT3-ITD-wt	NPM1-wt	CEBPA-wt	CR	CR	No	No	3.25	Alive	3.25	2015	2019			No	No
TARGET-20-PAUSBK	＜10	AAML1031	Standard risk	47.9	65	63	No		MLL	FLT3-ITD-wt	NPM1-wt	CEBPA-wt	CR	CR	No	Yes	0.27	Death	1.16	2012	2013			Yes	No
TARGET-20-PAXARX	＜10	AAML1031	Low risk	77.8	88	63	No		inv(16)	FLT3-ITD-wt	NPM1-wt	CEBPA-wt	CR	CR	No	No	2.79	Alive	2.79	2015	2018			No	No
TARGET-20-PAXGVH	＜10	AAML1031	Standard risk	90.7	97	63	Yes		Normal	FLT3-ITD-wt	NPM1-wt	CEBPA-wt	Not in CR	CR	Yes	Yes	0.99	Death	0.99	2015	2016			No	No
TARGET-20-PAVEMX	≥10	AAML1031	Low risk	20.6	56	64	No		t(8;21)	FLT3-ITD-wt	NPM1-wt	CEBPA-wt	CR	CR	No	No	6.47	Alive	6.47	2012	2019			No	No
TARGET-20-PAVAKA	＜10	AAML1031	Low risk	65	80	64	Yes		inv(16)	FLT3-ITD-wt	NPM1-wt	CEBPA-wt	CR	CR	No	No	6.39	Alive	6.39	2012	2018			No	No
TARGET-20-PAVTMY	≥10	AAML1031	High risk	34.6	83	64	No		t(8;21)	FLT3-ITD-mt	NPM1-wt	CEBPA-wt	CR	CR	Yes	Yes	0.36	Death	0.36	2013	2013		0.52	No	No		SCT plus GO
TARGET-20-PAXEMU	＜10	AAML1031	High risk	47.7	90	64	No		MLL	FLT3-ITD-mt	NPM1-wt	CEBPA-wt			No	No	3.06	Alive	3.06	2015	2018		0.8	No	No		Chemotherapy plus GO
TARGET-20-PAWITY	＜10	AAML1031	Low risk	69.6		64	No		inv(16)	FLT3-ITD-wt	NPM1-wt	CEBPA-wt	Not in CR	CR	No	No	4.15	Alive	4.15	2014	2018			No	No
TARGET-20-PAURKG	≥10	AAML1031	Low risk	62.4	42	65	No		inv(16)	FLT3-ITD-wt	NPM1-wt	CEBPA-wt	CR	CR	No	No	6.75	Alive	6.75	2011	2018			No	No
TARGET-20-PAVWRI	＜10	AAML1031	Low risk	10.2	71	65	No		t(8;21)	FLT3-ITD-wt	NPM1-wt	CEBPA-wt	CR	CR	No	No	5.55	Alive	5.55	2013	2019			No	No
TARGET-20-PAUMAR	≥10	AAML1031	Low risk	4.8	76	65	No		Normal	FLT3-ITD-wt	NPM1-mt	CEBPA-wt	CR	CR	No	No	6.58	Alive	6.58	2011	2018			No	No
TARGET-20-PAXJFT	≥10	AAML1031	High risk	71.8	78	66	No		Normal	FLT3-ITD-mt	NPM1-wt	CEBPA-wt	Not in CR	CR	No	Yes	0.36	Alive	3.31	2015	2019		0.58	Yes	No		Chemotherapy plus GO
TARGET-20-PAXBSE	≥10	AAML1031	High risk	6.5	84	66	No		Normal	FLT3-ITD-mt	NPM1-wt	1	CR	CR	Yes	No	3.04	Alive	3.04	2015	2018		0.83	No	No		SCT plus GO
TARGET-20-PAWTEI	＜10	AAML1031	Low risk	19.9	65.4	66	No		t(8;21)	FLT3-ITD-wt	NPM1-wt	CEBPA-wt	Not in CR	CR	No	No	4.16	Alive	4.16	2014	2019			No	No
TARGET-20-PAWVUA	＜10	AAML1031	Low risk	22.5	53	67	No		t(8;21)	FLT3-ITD-wt	NPM1-wt	CEBPA-wt	CR	CR	No	No	3.15	Alive	3.15	2015	2018			No	No
TARGET-20-PAURUT	＜10	AAML1031	Low risk	150	70	67	No		Normal	FLT3-ITD-wt	NPM1-wt	1	CR	CR	No	Yes	0.82	Alive	6.86	2011	2018			Yes	No
TARGET-20-PAWRKX	≥10	AAML1031	High risk	87.8	82	67	Yes		Normal	FLT3-ITD-mt	NPM1-wt	CEBPA-wt	Not in CR		No	Yes	0.86	Death	0.86	2014	2015		0.55	No	No		Chemotherapy plus GO
TARGET-20-PAXACY	≥10	AAML1031	High risk	7.7	82	68	No		Normal	FLT3-ITD-mt	NPM1-mt	CEBPA-wt	CR	CR	Yes	No	1.25	Alive	1.25	2015	2016		0.66	No	Yes		SCT plus GO
TARGET-20-PAWHML	≥10	AAML1031	Low risk	30.3	61	69	No		Normal	FLT3-ITD-wt	NPM1-wt	1	CR	CR	No	Yes	1.01	Alive	4.81	2014	2019			Yes	No
TARGET-20-PAWZIX	≥10	AAML1031	Standard risk	68.6	67	69	Yes		Normal	FLT3-ITD-wt	NPM1-wt	CEBPA-wt	CR	CR	No	Yes	1.74	Alive	3.42	2015	2018			Yes	No
TARGET-20-PAWNAP	≥10	AAML1031	High risk	106.6	85	69	Yes		Normal	FLT3-ITD-mt	NPM1-mt	CEBPA-wt	CR	CR	No	No	0.34	Alive	0.34	2014	2014		0.53	No	Yes
TARGET-20-PAUWRZ	≥10	AAML1031	Low risk	210.4	100	69	No		inv(16)	FLT3-ITD-wt	NPM1-wt	CEBPA-wt	CR	CR	No	No	6.51	Alive	6.51	2012	2018			No	No
TARGET-20-PAWPGW	≥10	AAML1031	High risk	191.1		69	Yes		Normal	FLT3-ITD-mt	NPM1-wt	CEBPA-wt	Not in CR	Not in CR	No	Yes	0.26	Death	0.7	2014	2015		0.96	No	No
TARGET-20-PAWWFF	≥10	AAML1031	High risk	134.2	51	70	No		Normal	FLT3-ITD-mt	NPM1-mt	CEBPA-wt	CR	CR	Yes	No	3.89	Alive	3.89	2015	2018		1.98	No	Yes		SCT plus GO
TARGET-20-PAXGDG	＜10	AAML1031	Low risk	117.4	95	70	No		inv(16)	FLT3-ITD-wt	NPM1-wt	CEBPA-wt	Not in CR	CR	No	Yes	1.48	Alive	3.23	2015	2018			Yes	No
TARGET-20-PAWKRF	＜10	AAML1031	High risk	11.8	85.2	70	No		Other	FLT3-ITD-mt	NPM1-wt	CEBPA-wt	CR	CR	Yes	No	4.16	Alive	4.16	2014	2018		0.86	No	No		SCT plus GO
TARGET-20-PAVSJN	＜10	AAML1031	Standard risk	345.8	68	71	No		MLL	FLT3-ITD-wt	NPM1-wt	CEBPA-wt	Not in CR	CR	Yes	Yes	0.43	Death	0.47	2013	2013			Yes	No
TARGET-20-PAXLMS	≥10	AAML1031	Low risk	17	72	71	No		t(8;21)	FLT3-ITD-wt	NPM1-wt	CEBPA-wt	CR	CR	No	No	2.55	Alive	2.55	2015	2018			No	No
TARGET-20-PAVKEM	≥10	AAML1031	Low risk	82.3	72	71	No		inv(16)	FLT3-ITD-wt	NPM1-wt	CEBPA-wt	CR	CR	No	No	5	Alive	5	2013	2018			No	No
TARGET-20-PAWNHH	＜10	AAML1031	Standard risk	44.4	76	71	Yes		Other	FLT3-ITD-wt	NPM1-wt	CEBPA-wt	Not in CR	CR	Yes	No	4.04	Alive	4.04	2014	2018			No	No
TARGET-20-PAUMCV	＜10	AAML1031	Standard risk	71.4		71	No		Other	FLT3-ITD-wt	NPM1-wt	CEBPA-wt	Not in CR	CR	No	No	7.41	Alive	7.41	2011	2019			No	No
TARGET-20-PAURWH	≥10	AAML1031	Low risk	231	60	72	Yes		inv(16)	FLT3-ITD-wt	NPM1-wt	CEBPA-wt	CR	CR	No	Yes	1.13	Alive	6.33	2012	2018			Yes	No
TARGET-20-PAUMUZ	≥10	AAML1031	Standard risk	29.8	83	72	No		Other	FLT3-ITD-wt	NPM1-wt	CEBPA-wt	Not in CR	CR	No	Yes	0.58	Death	0.82	2011	2012			Yes	No
TARGET-20-PAWIHN	≥10	AAML1031	Standard risk	5.2	85	72	No		Other	FLT3-ITD-wt	NPM1-wt	CEBPA-wt	CR	CR	No	No	4.58	Alive	4.58	2014	2018			No	No
TARGET-20-PAUYAE	≥10	AAML1031	High risk	19.9	86	72	No		Normal	FLT3-ITD-mt	NPM1-mt	CEBPA-wt	CR	CR	Yes	No	6.65	Alive	6.65	2012	2019		0.73	No	Yes		SCT plus GO
TARGET-20-PAWLKE	≥10	AAML1031	Standard risk	44.9	91	72	No		MLL	FLT3-ITD-wt	NPM1-wt	CEBPA-wt	CR	CR	No	Yes	1.39	Alive	4.42	2014	2018			Yes	No
TARGET-20-PAUMGZ	＜10	AAML1031	Low risk	82.5	92	72	No		Normal	FLT3-ITD-wt	NPM1-mt	CEBPA-wt	CR	CR	No	No	3.16	Alive	3.16	2011	2014			No	No
TARGET-20-PAVDDA	≥10	AAML1031	Low risk	43.4	65	73	No		t(8;21)	FLT3-ITD-wt	NPM1-wt	CEBPA-wt	CR	CR	No	Yes	0.72	Death	1.52	2012	2014			Yes	No
TARGET-20-PAWZUZ	＜10	AAML1031	Low risk	146.9	66	73	No		inv(16)	FLT3-ITD-wt	NPM1-wt	CEBPA-wt	CR	CR	No	Yes	0.82	Alive	3.05	2015	2018			Yes	No
TARGET-20-PAUUCG	≥10	AAML1031	Standard risk	4.7	79	73	No		Other	FLT3-ITD-wt	NPM1-wt	CEBPA-wt	Not in CR	Not in CR	No	Yes	0.3	Death	0.63	2012	2012			No	No
TARGET-20-PAVBNV	≥10	AAML1031	Standard risk	7.6	89	73	No		Other	FLT3-ITD-wt	NPM1-wt	CEBPA-wt	CR	CR	No	Yes	4.23	Alive	6.62	2012	2019			Yes	No
TARGET-20-PAXCCW	≥10	AAML1031	Standard risk	18.5	76	74	No		Other	FLT3-ITD-wt	NPM1-wt	CEBPA-wt	Not in CR	CR	No	No	3.63	Alive	3.63	2015	2019			No	No
TARGET-20-PAWPCN	＜10	AAML1031	Standard risk	66.2	88	74	No		MLL	FLT3-ITD-wt	NPM1-wt	CEBPA-wt	CR	CR	Yes	No	4.22	Alive	4.22	2014	2018			No	No
TARGET-20-PAXBAV	＜10	AAML1031	Standard risk	58.9	77.5	74	No		Other	FLT3-ITD-wt	NPM1-wt	CEBPA-wt	CR	CR	Yes	Yes	0.56	Death	0.56	2015	2015			No	No
TARGET-20-PAWUCG	＜10	AAML1031	Standard risk	110.7	86	75	No		MLL	FLT3-ITD-wt	NPM1-wt	CEBPA-wt	CR	CR	No	No	3.81	Alive	3.81	2014	2018			No	No
TARGET-20-PAVJRF	＜10	AAML1031	Standard risk	42.2	87	75	No		Other	FLT3-ITD-wt	NPM1-wt	CEBPA-wt	CR	CR	Yes	Yes	0.88	Death	2.32	2012	2015			Yes	No
TARGET-20-PAWFBA	＜10	AAML1031	Standard risk	41.7	90	75	No		Other	FLT3-ITD-wt	NPM1-wt	CEBPA-wt	Not in CR	Not in CR	No	Yes	0.17	Death	0.52	2014	2014			Yes	No
TARGET-20-PAUKTH	≥10	AAML1031		42.9	65	76	No			FLT3-ITD-wt	NPM1-wt	CEBPA-wt	CR	CR	Yes	Yes	0.53	Death	0.53	2011	2012			No	No
TARGET-20-PAVNVA	≥10	AAML1031	Low risk	25	89	76	No		t(8;21)	FLT3-ITD-wt	NPM1-wt	CEBPA-wt	CR	CR	No	Yes	0.52	Death	0.52	2013	2013			No	No
TARGET-20-PAUZXK	≥10	AAML1031	High risk	194.8		76	No		Normal	FLT3-ITD-mt	NPM1-wt	CEBPA-wt			No	Yes	0.57	Death	0.61	2012	2013		0.63	Yes	No		Chemotherapy plus GO
TARGET-20-PAURMW	＜10	AAML1031	Standard risk	138.4		76	No		Other	FLT3-ITD-wt	NPM1-wt	CEBPA-wt	CR	CR	No	No	4.38	Alive	4.38	2011	2016			No	No
TARGET-20-PAUNSV	≥10	AAML1031	Low risk	160	73	77	No		Normal	FLT3-ITD-mt	NPM1-wt	1	Not in CR	CR	No	Yes	1.27	Alive	5.15	2011	2017		0.02	Yes	No
TARGET-20-PAWVNC	≥10	AAML1031	Standard risk	7.4	90	77	No		Normal	FLT3-ITD-wt	NPM1-wt	CEBPA-wt	CR	CR	No	Yes	1.58	Alive	3.35	2015	2018			Yes	No
TARGET-20-PAVPDN	≥10	AAML1031	Low risk	75.7	41.8	77	No		inv(16)	FLT3-ITD-wt	NPM1-wt	CEBPA-wt	Not in CR	Not in CR	No	Yes	0.04	Alive	5.19	2013	2018			No	No
TARGET-20-PAWVGN	＜10	AAML1031	Standard risk	53.4	86	78	No		MLL	FLT3-ITD-wt	NPM1-wt	CEBPA-wt	Not in CR	CR	No	Yes	0.79	Death	2.44	2015	2017			Yes	No
TARGET-20-PAWHFW	≥10	AAML1031	High risk	51.5	91	78	No		Normal	FLT3-ITD-mt	NPM1-wt	CEBPA-wt	Not in CR	CR	Yes	Yes	0.52	Death	0.78	2014	2015		1.13	Yes	No		SCT plus GO
TARGET-20-PAVBZM	≥10	AAML1031	High risk	115.5	93	78	No		Other	FLT3-ITD-mt	NPM1-wt	CEBPA-wt	Not in CR		No	No	5.61	Alive	5.61	2012	2018		4.47	No	No
TARGET-20-PAWSYM	≥10	AAML1031	Low risk	197.4		78	No		inv(16)	FLT3-ITD-wt	NPM1-wt	CEBPA-wt	CR	CR	No	No	3.79	Alive	3.79	2014	2018			No	No
TARGET-20-PAVBFN	＜10	AAML1031	High risk	27.9	89	79	No		Normal	FLT3-ITD-mt	NPM1-mt	CEBPA-wt	CR	CR		No	1.15	Alive	5.59	2012	2018		0.43	Yes	Yes
TARGET-20-PAWTSD	＜10	AAML1031	Standard risk	198.5	96	79	No		MLL	FLT3-ITD-wt	NPM1-wt	CEBPA-wt	CR	CR	No	Yes	1.72	Alive	3.51	2014	2018			Yes	No
TARGET-20-PAWAFT	≥10	AAML1031	High risk	280.1		79	No		Normal	FLT3-ITD-mt	NPM1-wt	CEBPA-wt	CR	CR	Yes	Yes	0.74	Death	0.74	2013	2014		0.77	No	No		SCT plus GO
TARGET-20-PAVXEL	＜10	AAML1031	Standard risk	241.6		79			MLL	FLT3-ITD-wt	NPM1-wt	CEBPA-wt	CR		No	Yes	0.52	Alive	4.85	2013	2018			Yes	No
TARGET-20-PAWWXU	＜10	AAML1031	Low risk	10.3	55	80	No		t(8;21)	FLT3-ITD-wt	NPM1-wt	CEBPA-wt	Not in CR	CR	No	Yes	0.93	Death	1.21	2015	2016			Yes	No
TARGET-20-PAWYNC	≥10	AAML1031	Low risk	21.8	75	80	No		Normal	FLT3-ITD-wt	NPM1-mt	CEBPA-wt	CR	CR	No	No	3.43	Alive	3.43	2015	2018			No	No
TARGET-20-PAWKYG	＜10	AAML1031	Standard risk	53	91	80	No		Other	FLT3-ITD-wt	NPM1-wt	CEBPA-wt	Not in CR	Not in CR	No	Yes	0.19	Alive	1.81	2014	2016			No	No
TARGET-20-PAVEDT	＜10	AAML1031	Low risk	8.6	92.4	80	No		Other	FLT3-ITD-wt	NPM1-mt	CEBPA-wt	CR	CR	No	Yes	1.35	Alive	5.68	2012	2018			Yes	No
TARGET-20-PAWHXI	≥10	AAML1031	Standard risk	8.3	71.2	81	No		Normal	FLT3-ITD-wt	NPM1-wt	CEBPA-wt	CR	CR	Yes	No	4.65	Alive	4.65	2014	2018			No	No
TARGET-20-PAWLFB	≥10	AAML1031	Low risk	35.2	39	82			Other	FLT3-ITD-mt	NPM1-wt	1	CR	CR	No	No	4.61	Alive	4.61	2014	2019		0.02	No	No
TARGET-20-PAUXCD	≥10	AAML1031	Low risk	80.3	61	82	No		inv(16)	FLT3-ITD-wt	NPM1-wt	CEBPA-wt	CR	CR	No	Yes	0.64	Alive	6.29	2012	2018			Yes	No
TARGET-20-PAWHJI	＜10	AAML1031	Standard risk	56.4	81	82	No		MLL	FLT3-ITD-wt	NPM1-wt	CEBPA-wt	Not in CR	CR		Yes	0.5	Death	0.62	2014	2014			Yes	No
TARGET-20-PAXLMN	＜10	AAML1031	Low risk	239	85	82	Yes		Normal	FLT3-ITD-wt	NPM1-mt	CEBPA-wt	Not in CR	CR	No	No	2.64	Alive	2.64	2015	2018			No	No
TARGET-20-PAWPVX	≥10	AAML1031	Standard risk	11.5	90	82	No		Other	FLT3-ITD-wt	NPM1-wt	CEBPA-wt	CR	CR	No	Yes	2.36	Alive	3.5	2014	2018			Yes	No
TARGET-20-PAXJGS	≥10	AAML1031	Standard risk	91.4	64	83	No		MLL	FLT3-ITD-wt	NPM1-wt	CEBPA-wt	CR	CR	No	Yes	0.38	Death	0.75	2015	2016			Yes	No
TARGET-20-PAXBXI	≥10	AAML1031	High risk	195	81	83	No		Other	FLT3-ITD-mt	NPM1-wt	CEBPA-wt	CR	CR	Yes	No	3.27	Alive	3.27	2015	2018		0.62	No	No		SCT plus GO
TARGET-20-PAXISI	≥10	AAML1031	Low risk	59.1	82	83	Yes		Normal	FLT3-ITD-mt	NPM1-wt	1	Not in CR	CR	No	Yes	0.87	Alive	3.21	2015	2019		0.25	Yes	No
TARGET-20-PAWYEK	＜10	AAML1031	Standard risk	48.4	91	83	No		Other	FLT3-ITD-wt	NPM1-wt	CEBPA-wt	CR	CR	No	Yes	0.62	Death	0.81	2015	2015			Yes	No
TARGET-20-PAXHWI	≥10	AAML1031	Low risk	24	95	83	No		Normal	FLT3-ITD-mt	NPM1-mt	CEBPA-wt	Death	Death	No	No	0.01	Death	0.01	2015	2015		0.35	No	Yes
TARGET-20-PAVAAM	＜10	AAML1031	Standard risk	139.4	92.5	83	No		MLL	FLT3-ITD-wt	NPM1-wt	CEBPA-wt	Death	Death	No	Yes	0.07	Death	0.07	2012	2012			No	No
TARGET-20-PAWYTW	≥10	AAML1031	Low risk	165.2	80	84	No		inv(16)	FLT3-ITD-wt	NPM1-wt	CEBPA-wt	CR	CR	No	No	3.48	Alive	3.48	2015	2018			No	No
TARGET-20-PAVTLN	≥10	AAML1031	Standard risk	174.2	90	84	No		Other	FLT3-ITD-wt	NPM1-wt	CEBPA-wt	CR	CR	No	Yes	1.36	Death	1.74	2013	2015			Yes	No
TARGET-20-PAUPIY	＜10	AAML1031	High risk	394	94	84	No		Normal	FLT3-ITD-mt	NPM1-wt	CEBPA-wt	CR	CR	No	Yes	0.33	Death	0.52	2011	2012		0.83	Yes	No		Chemotherapy plus GO
TARGET-20-PAXHGR	＜10	AAML1031	Standard risk	64		84			Other	FLT3-ITD-wt	NPM1-wt	CEBPA-wt	Not in CR	Not in CR	No	Yes	0.09	Alive	0.31	2015	2016			No	No
TARGET-20-PAUPSS	＜10	AAML1031	Low risk	45	77	85	No		t(8;21)	FLT3-ITD-wt	NPM1-wt	CEBPA-wt	CR	CR	No	Yes	0.91	Death	3.1	2011	2015			Yes	No
TARGET-20-PAVAGA	≥10	AAML1031	High risk	117.5	85	85	No		Normal	FLT3-ITD-mt	NPM1-wt	CEBPA-wt	Not in CR		No	No	6.45	Alive	6.45	2012	2018		0.72	No	No
TARGET-20-PAWPKR	＜10	AAML1031	Standard risk	346.4		85	No		MLL	FLT3-ITD-wt	NPM1-wt	CEBPA-wt	CR	CR	No	Yes	0.37	Death	0.91	2014	2015			Yes	No
TARGET-20-PAUVXU	＜10	AAML1031	Standard risk	281.6		85			MLL	FLT3-ITD-wt	NPM1-wt	CEBPA-wt	CR		No	Yes	0.62	Death	1.81	2012	2014			Yes	No
TARGET-20-PAXCVU	≥10	AAML1031	High risk	133.6	75	86	No		Normal	FLT3-ITD-mt	NPM1-wt	CEBPA-wt	Not in CR		No	No	2.74	Alive	2.74	2015	2018		0.66	No	No		Chemotherapy plus GO
TARGET-20-PAVUVI	＜10	AAML1031	Standard risk	199.1	91	86	No		MLL	FLT3-ITD-wt	NPM1-wt	CEBPA-wt	CR	CR	No	No	5.2	Alive	5.2	2013	2018			No	No
TARGET-20-PAVNZB	≥10	AAML1031	High risk	143.1		86	Yes		Normal	FLT3-ITD-mt	NPM1-wt	CEBPA-wt	Not in CR	Not in CR	No	Yes	0.12	Death	0.97	2013	2014		0.71	No	No		Chemotherapy plus GO
TARGET-20-PAXFBN	＜10	AAML1031	Standard risk	185.8		86			MLL	FLT3-ITD-wt	NPM1-wt	CEBPA-wt	CR	CR	No	No	3.22	Alive	3.22	2015	2018			No	No
TARGET-20-PAWWRG	≥10	AAML1031	Standard risk	8.6	58	87	No		Normal	FLT3-ITD-wt	NPM1-wt	CEBPA-wt	CR	CR		Yes	1.27	Alive	3.47	2015	2018			Yes	No
TARGET-20-PAXFWY	≥10	AAML1031	Standard risk	144	82	87	No		Normal	FLT3-ITD-wt	NPM1-wt	CEBPA-wt	Not in CR	CR	Yes	No	2.69	Alive	2.69	2015	2018			No	No
TARGET-20-PAWRNZ	≥10	AAML1031	Standard risk	20.5	86	87	No		Other	FLT3-ITD-wt	NPM1-wt	CEBPA-wt	Not in CR	CR	Yes	Yes	1.5	Death	2.9	2014	2017			Yes	No
TARGET-20-PAWFFJ	＜10	AAML1031	Standard risk	247.2	88	87	Yes		MLL	FLT3-ITD-wt	NPM1-wt	CEBPA-wt	CR	Not in CR	No	Yes	0.17	Death	0.28	2014	2014			No	No
TARGET-20-PAWWEE	＜10	AAML1031	Low risk	142.1	82	88	No		t(8;21)	FLT3-ITD-wt	NPM1-wt	CEBPA-wt	CR	CR	No	Yes	0.53	Death	0.81	2015	2015			Yes	No
TARGET-20-PAWYRT	≥10	AAML1031	High risk	87.9	90	88	No		Other	FLT3-ITD-mt	NPM1-wt	CEBPA-wt	Not in CR	Not in CR	No	Yes	0.23	Death	0.67	2015	2015		0.78	No	No		Chemotherapy plus GO
TARGET-20-PAUXLK	≥10	AAML1031	Low risk	164	83.6	88	Yes		Normal	FLT3-ITD-wt	NPM1-wt	1	CR	CR	No	Yes	2.48	Alive	6.12	2012	2018			Yes	No
TARGET-20-PAVZIB	≥10	AAML1031	Low risk	103.8	91	89	No		Other	FLT3-ITD-wt	NPM1-wt	1	CR	CR	No	Yes	0.74	Death	1.98	2013	2015			Yes	No
TARGET-20-PAXBVX	＜10	AAML1031	Standard risk	274.8	72.4	89	Yes		Other	FLT3-ITD-wt	NPM1-wt	CEBPA-wt	Death	Death	No	Yes	0.04	Death	0.04	2015	2015			No	No
TARGET-20-PAVZBG	＜10	AAML1031	High risk	191.6	80	90	No		Other	FLT3-ITD-wt	NPM1-wt	CEBPA-wt	Not in CR		No	Yes	1.47	Death	4.58	2013	2018			Yes	No
TARGET-20-PAVRTN	＜10	AAML1031	Low risk	55.4	83	90	No		t(8;21)	FLT3-ITD-wt	NPM1-wt	CEBPA-wt	CR	CR	No	Yes	0.47	Death	0.68	2013	2014			Yes	No
TARGET-20-PAUZPD	＜10	AAML1031	High risk	140.7	90	90	No		Normal	FLT3-ITD-mt	NPM1-mt	CEBPA-wt	CR	CR	Yes	No	6.15	Alive	6.15	2012	2018		0.6	No	Yes		SCT plus GO
TARGET-20-PAWBDK	≥10	AAML1031	Low risk	143.1	97	90	No		Normal	FLT3-ITD-wt	NPM1-mt	CEBPA-wt	CR	CR	No	No	4.27	Alive	4.27	2013	2018			No	No
TARGET-20-PAWSED	≥10	AAML1031	Low risk	94.8		90			inv(16)	FLT3-ITD-mt	NPM1-wt	CEBPA-wt	CR	CR	No	Yes	1.1	Death	1.45	2014	2016		0.18	Yes	No
TARGET-20-PAXEWD	≥10	AAML1031	Low risk	280.5	80	91	No		Normal	FLT3-ITD-wt	NPM1-wt	1	Not in CR	CR	No	Yes	0.61	Alive	0.73	2015	2016			Yes	No
TARGET-20-PAVWRN	≥10	AAML1031	Standard risk	115.8	94	91	No		Normal	FLT3-ITD-wt	NPM1-wt	CEBPA-wt	Not in CR	CR	No	Yes	0.65	Death	1.64	2013	2015			Yes	No
TARGET-20-PAUNBR	≥10	AAML1031	Standard risk	200.9	95	91	No		MLL	FLT3-ITD-wt	NPM1-wt	CEBPA-wt	CR	CR	No	Yes	0.86	Death	1.59	2011	2013			Yes	No
TARGET-20-PAVKAH	≥10	AAML1031	Low risk	87.3	80.4	91	No		Normal	FLT3-ITD-wt	NPM1-wt	1	CR	CR	No	No	1.87	Alive	1.87	2013	2014			No	No
TARGET-20-PAVEYP	＜10	AAML1031	Low risk	59.3	77.6	91	No		Normal	FLT3-ITD-wt	NPM1-wt	1	CR	CR	No	Yes	0.97	Alive	6.47	2012	2019			Yes	No
TARGET-20-PAWWLI	≥10	AAML1031	Standard risk	93	85	92	No		MLL	FLT3-ITD-wt	NPM1-wt	CEBPA-wt	CR	CR	Yes	Yes	0.48	Death	0.58	2015	2015			Yes	No
TARGET-20-PAVIXV	≥10	AAML1031	Low risk	17.8	92	92	No		Other	FLT3-ITD-wt	NPM1-mt	CEBPA-wt	CR	CR	No	No	5.7	Alive	5.7	2012	2018			No	No
TARGET-20-PAUZAM	＜10	AAML1031	Standard risk	153.7	95	92	No		MLL	FLT3-ITD-wt	NPM1-wt	CEBPA-wt	Death	Death	No	Yes	0.12	Death	0.12	2012	2012			No	No
TARGET-20-PAXCYJ	≥10	AAML1031	Standard risk	173.7		92	No		MLL	FLT3-ITD-wt	NPM1-wt	CEBPA-wt	CR			Yes	0.25	Death	0.59	2015	2016			Yes	No
TARGET-20-PAVWZV	＜10	AAML1031	High risk	91.4	82.5	92	No		Normal	FLT3-ITD-mt	NPM1-mt	CEBPA-wt	Not in CR	CR	Yes	No	4.73	Alive	4.73	2013	2018		0.86	No	Yes		SCT plus GO
TARGET-20-PAWDCZ	≥10	AAML1031	Low risk	329.9	70	93	No		Normal	FLT3-ITD-mt	NPM1-wt	1	CR	CR	No	No	3.83	Alive	3.83	2014	2017		0.01	No	No
TARGET-20-PAWNBB	≥10	AAML1031	Standard risk	65	88	93	No		Other	FLT3-ITD-mt	NPM1-wt	CEBPA-wt	CR	CR	No	Yes	2.07	Death	2.88	2014	2017		0.05	Yes	No
TARGET-20-PAVLAE	≥10	AAML1031	Standard risk	195.5	95.1	93	No		MLL	FLT3-ITD-wt	NPM1-wt	CEBPA-wt	CR	CR	No	Yes	1.34	Death	1.34	2013	2014			No	No
TARGET-20-PAVKJV	≥10	AAML1031	Low risk	19.7	91	94	No		Other	FLT3-ITD-wt	NPM1-wt	1	CR	CR	No	No	5.42	Alive	5.42	2013	2018			No	No
TARGET-20-PAXFHW	＜10	AAML1031	Standard risk	217.3	94	94	No		Other	FLT3-ITD-wt	NPM1-wt	CEBPA-wt	CR		Yes	No	3.34	Alive	3.34	2015	2018			No	No
TARGET-20-PAWEVC	≥10	AAML1031	High risk	210.7	95	94	Yes		Other	FLT3-ITD-mt	NPM1-wt	CEBPA-wt	CR	CR	Yes	No	2.99	Alive	2.99	2014	2017		0.52	No	No		SCT plus GO
TARGET-20-PAVHXU	≥10	AAML1031	High risk	29.4	92.7	94	No		Other	FLT3-ITD-mt	NPM1-mt	CEBPA-wt	CR	CR	Yes	No	5.7	Alive	5.7	2012	2018		0.63	No	Yes		SCT plus GO
TARGET-20-PAVKVT	≥10	AAML1031	Standard risk	55.1	93	95	No		Normal	FLT3-ITD-wt	NPM1-wt	CEBPA-wt	CR	CR	No	No	0.78	Alive	0.78	2013	2013			No	No
TARGET-20-PAWLHJ	≥10	AAML1031	Standard risk	106.4	97	95	No		Normal	FLT3-ITD-wt	NPM1-wt	CEBPA-wt	CR	CR	No	Yes	0.32	Death	0.32	2014	2014			No	No
TARGET-20-PAUVAT	＜10	AAML1031	Standard risk	49.4	89.4	95	No		Other	FLT3-ITD-wt	NPM1-wt	CEBPA-wt	CR	CR	No	Yes	0.8	Death	1.15	2012	2013			Yes	No
TARGET-20-PAWMNN	＜10	AAML1031	High risk	549.9	87	97	No		MLL	FLT3-ITD-mt	NPM1-wt	CEBPA-wt	CR	CR	Yes	No	3.9	Alive	3.9	2014	2018		0.59	No	No		SCT plus GO
TARGET-20-PAVNUW	≥10	AAML1031	Standard risk	142.6	91	97	No		MLL	FLT3-ITD-wt	NPM1-wt	CEBPA-wt	CR	CR		Yes	1.2	Death	1.92	2013	2015			Yes	No
TARGET-20-PAUPSX	≥10	AAML1031	High risk	439	92	97	Yes		Other	FLT3-ITD-wt	NPM1-wt	CEBPA-wt			No	Yes	1.39	Death	4.6	2011	2016			Yes	No
TARGET-20-PAWLYM	≥10	AAML1031	Low risk	117.3	90	98	No		Normal	FLT3-ITD-wt	NPM1-mt	CEBPA-wt	CR	CR	No	Yes	0.78	Death	3.64	2014	2018			Yes	No
TARGET-20-PAXCLE	＜10	AAML1031	High risk	265.6		100	Yes		Other	FLT3-ITD-mt	NPM1-wt	CEBPA-wt	Not in CR	Not in CR	No	Yes	0.22	Death	1.21	2015	2016		0.73	No	No		Chemotherapy plus GO
TARGET-20-PAVIYH	＜10	AAML1031	Standard risk	5.9	7	3.7	No		MLL	FLT3-ITD-wt	NPM1-wt	CEBPA-wt	CR	CR	No	No	6.12	Alive	6.12	2012	2019			No	No
TARGET-20-PAXKKC	＜10	AAML1031	Standard risk	27.4	22	17.1	No		MLL	FLT3-ITD-wt	NPM1-wt	CEBPA-wt	Not in CR		No	No	2.22	Alive	2.22	2015	2018			No	No
TARGET-20-PAUZXP	≥10	AAML1031	Low risk	18.5	23		No		Normal	FLT3-ITD-wt	NPM1-mt	CEBPA-wt	CR	CR	No	No	6.47	Alive	6.47	2012	2018			No	No
TARGET-20-PAVUVD	≥10	AAML1031	Low risk	16.9	30	13.5	No		inv(16)	FLT3-ITD-wt	NPM1-wt	CEBPA-wt	Not in CR	CR	No	No	4.89	Alive	4.89	2013	2018			No	No
TARGET-20-PAVAWS	＜10	AAML1031	Standard risk	7.5	30	21.1	No		Other	FLT3-ITD-wt	NPM1-wt	CEBPA-wt	CR	CR	Yes	Yes	0.68	Death	1.21	2012	2013			Yes	No
TARGET-20-PAVMGM	＜10	AAML1031	Low risk	101.2	31	29.8	No		inv(16)	FLT3-ITD-wt	NPM1-wt	CEBPA-wt	Not in CR	CR	No	No	5.26	Alive	5.26	2013	2018			No	No
TARGET-20-PAURLB	＜10	AAML1031	Low risk	35.7	32		No		Other	FLT3-ITD-wt	NPM1-mt	CEBPA-wt	CR	CR	No	No	6.15	Alive	6.15	2011	2018			No	No
TARGET-20-PAWLAN	＜10	AAML1031	Standard risk	5.7	33	2.7	No		Other	FLT3-ITD-wt	NPM1-wt	CEBPA-wt	CR	CR	No	No	2.89	Alive	2.89	2014	2017			No	No
TARGET-20-PAVVKU	＜10	AAML1031	Standard risk	9.8	41	7.8	No		Other	FLT3-ITD-wt	NPM1-wt	CEBPA-wt	CR	CR	Yes	Yes	0.48	Death	0.86	2013	2014			Yes	No
TARGET-20-PAVUEF	≥10	AAML1031	Low risk	10.5	43	31.4	No		t(8;21)	FLT3-ITD-wt	NPM1-wt	CEBPA-wt	CR	CR	Yes	No	5.73	Alive	5.73	2013	2019			No	No
TARGET-20-PAWRSI	≥10	AAML1031	Low risk	45	44	10.8	No		t(8;21)	FLT3-ITD-mt	NPM1-wt	CEBPA-wt	CR	CR	No	No	4.36	Alive	4.36	2014	2019		0.01	No	No
TARGET-20-PAXJAA	＜10	AAML1031		31.7	48	40.6	No			FLT3-ITD-wt	NPM1-wt	CEBPA-wt	CR	CR		Yes	1.13	Alive	2.53	2015	2018			Yes	No
TARGET-20-PAWDKU	≥10	AAML1031	Low risk	3.6	50	38.5	No		t(8;21)	FLT3-ITD-wt	NPM1-wt	CEBPA-wt	CR	CR	No	No	1.02	Alive	2.27	2014	2016			No	No
TARGET-20-PAUYFL	≥10	AAML1031	Low risk	3.9	52	25.5	No		Normal	FLT3-ITD-wt	NPM1-wt	1	CR	CR	No	No	6.6	Alive	6.6	2012	2018			No	No
TARGET-20-PAXJWS	＜10	AAML1031	Standard risk	39.7	55	68.8	No		Normal	FLT3-ITD-wt	NPM1-wt	CEBPA-wt	Not in CR	Not in CR	No	Yes	0.21	Death	0.93	2015	2016			No	No
TARGET-20-PAWDVC	≥10	AAML1031	Standard risk	7.4	60	61.8	No		Normal	FLT3-ITD-wt	NPM1-wt	CEBPA-wt	Not in CR	Not in CR	No	Yes	0.21	Death	1.95	2014	2016			No	No
TARGET-20-PAVLJH	≥10	AAML1031	Low risk	22	63	47.4	No		inv(16)	FLT3-ITD-wt	NPM1-wt	CEBPA-wt	CR	CR	No	Yes	1.05	Alive	1.97	2013	2015			Yes	No
TARGET-20-PAWEAN	≥10	AAML1031	Low risk	6.4	67		No		t(8;21)	FLT3-ITD-wt	NPM1-wt	CEBPA-wt	CR	CR	No	No	3.95	Alive	3.95	2014	2018			No	No
TARGET-20-PAVMEH	＜10	AAML1031	Low risk	8.9	68	46.6	No		Normal	FLT3-ITD-wt	NPM1-wt	1	CR	CR	No	No	5.03	Alive	5.03	2013	2018			No	No
TARGET-20-PAWTEB	≥10	AAML1031	Standard risk	27	70	42.5	No		Other	FLT3-ITD-wt	NPM1-wt	CEBPA-wt	Not in CR	Not in CR	No	Yes	0.24	Death	0.41	2014	2015			No	No
TARGET-20-PAWENM	＜10	AAML1031	Low risk	82.3	70	70.7	No		inv(16)	FLT3-ITD-wt	NPM1-wt	CEBPA-wt	CR	CR	No	Yes	1.43	Alive	4.36	2014	2018			Yes	No
TARGET-20-PAWDNF	＜10	AAML1031	Low risk	35.5	72	50.4	Yes		t(8;21)	FLT3-ITD-wt	NPM1-wt	CEBPA-wt	CR	CR	No	Yes	2.3	Alive	4.33	2014	2018			Yes	No
TARGET-20-PAWVBV	≥10	AAML1031	High risk	314.6	73	63.9	No		Normal	FLT3-ITD-mt	NPM1-mt	CEBPA-wt	CR	CR	Yes	Yes	0.5	Death	0.5	2014	2015		0.65	No	Yes		SCT plus GO
TARGET-20-PAWYUC	＜10	AAML1031	Low risk	6.9	75	43.4	No		t(8;21)	FLT3-ITD-wt	NPM1-wt	CEBPA-wt	CR	CR	No	No	3.58	Alive	3.58	2015	2018			No	No
TARGET-20-PAXEPC	≥10	AAML1031	Low risk	7.9	78		Yes		Normal	FLT3-ITD-wt	NPM1-mt	CEBPA-wt	Not in CR	CR	No	Yes	0.95	Death	1.97	2015	2017			Yes	No
TARGET-20-PAXLNX	＜10	AAML1031	Standard risk	0.6	78	8.3	No		Other	FLT3-ITD-wt	NPM1-wt	CEBPA-wt	CR		No	Yes	1.07	Death	2.1	2015	2018			Yes	No
TARGET-20-PAXMPG	＜10	AAML1031	Standard risk	39.6	80	79.8	No		Other	FLT3-ITD-wt	NPM1-wt	CEBPA-wt	CR	CR		Yes	0.74	Death	2.04	2016	2018			Yes	No
TARGET-20-PAWKUR	＜10	AAML1031	Low risk	53.7	80	53.3	No		inv(16)	FLT3-ITD-wt	NPM1-wt	CEBPA-wt	CR	CR	No	No	4.54	Alive	4.54	2014	2019			No	No
TARGET-20-PAVPLM	＜10	AAML1031	Standard risk	35.1	80	3.1	No		MLL	FLT3-ITD-wt	NPM1-wt	CEBPA-wt	Not in CR	CR	No	Yes	0.79	Alive	5.2	2013	2018			Yes	No
TARGET-20-PAVDGR	≥10	AAML1031	Standard risk	13.6	80	2.9	No		Other	FLT3-ITD-wt	NPM1-wt	CEBPA-wt	Not in CR	Not in CR	No	Yes	0.22	Alive	5.56	2012	2018			No	No
TARGET-20-PAWHKK	＜10	AAML1031	Standard risk	145.2	81	52.5	No		MLL	FLT3-ITD-wt	NPM1-wt	CEBPA-wt	CR	CR	No	Yes	0.81	Death	1.53	2014	2015			Yes	No
TARGET-20-PAXMPW	＜10	AAML1031	Low risk	3.4	85	8.7	No		Normal	FLT3-ITD-wt	NPM1-mt	CEBPA-wt	CR	CR	No	No	2.5	Alive	2.5	2016	2018			No	No
TARGET-20-PAVNZU	≥10	AAML1031	Low risk	19.8	85	92.9	No		t(8;21)	FLT3-ITD-wt	NPM1-wt	CEBPA-wt	CR	CR	No	No	5.22	Alive	5.22	2013	2018			No	No
TARGET-20-PAWSWR	≥10	AAML1031	Low risk	2.2	88	22.2	No		t(8;21)	FLT3-ITD-wt	NPM1-wt	CEBPA-wt	CR	CR	No	No	3.4	Alive	3.4	2014	2018			No	No
TARGET-20-PAVNAZ	≥10	AAML1031	High risk	119.2	92	94.3	No		Other	FLT3-ITD-mt	NPM1-wt	CEBPA-wt			No	No	5.46	Alive	5.46	2013	2018		5.5	No	No
TARGET-20-PAVDZK	≥10	AAML1031	Standard risk	64.7	96	89.5	No		Other	FLT3-ITD-wt	NPM1-wt	CEBPA-wt	CR	CR	No	Yes	1.44	Death	2.76	2012	2015			Yes	No
TARGET-20-PAUYHR	≥10	AAML1031	Standard risk	124	98	97.5	No		Other	FLT3-ITD-wt	NPM1-wt	CEBPA-wt	Not in CR	CR	Yes	No	2.51	Alive	2.51	2012	2014			No	No
TARGET-20-PAXLFG	＜10	AAML1031	Standard risk	33.1	91.7	22.5	No		Normal	FLT3-ITD-mt	NPM1-wt	CEBPA-wt	Not in CR	Not in CR	No	Yes	0.16	Death	0.3	2015	2016		0.03	No	No
TARGET-20-PAXGGM	≥10	AAML1031	Standard risk	225		60.2	No		MLL	FLT3-ITD-wt	NPM1-wt	CEBPA-wt	CR	CR		Yes	0.55	Death	0.87	2015	2016			Yes	No
TARGET-20-PAWRUK	＜10	AAML1031	Standard risk	19.7	38.5	7.2	No		Other	FLT3-ITD-wt	NPM1-wt	CEBPA-wt	CR	CR	No	No	3.45	Alive	3.45	2014	2018			No	No
TARGET-20-PAWPVR	≥10	AAML1031	High risk	432.2		97.6	No		Normal	FLT3-ITD-mt	NPM1-wt	CEBPA-wt	CR		Yes	No	2.22	Alive	2.22	2014	2016		0.8	No	No		SCT plus GO
TARGET-20-PAWMFY	＜10	AAML1031	Standard risk	3.3	95.4		No		Normal	FLT3-ITD-wt	NPM1-wt	CEBPA-wt	Not in CR	CR		Yes	1.46	Alive	3.83	2014	2018			Yes	No
TARGET-20-PAVDVU	＜10	AAML1031	High risk	175.7	71.4	50.3	No		Other	FLT3-ITD-wt	NPM1-wt	CEBPA-wt	CR	Not in CR	No	Yes	0.19	Death	0.65	2012	2013			Yes	No
TARGET-20-PAVCJB	＜10	AAML1031	Standard risk	46.7	39.5	60.5	Yes		Other	FLT3-ITD-wt	NPM1-wt	CEBPA-wt	CR	CR	No	Yes	0.7	Death	2.01	2012	2014			Yes	No
TARGET-20-PAWAFE	＜10	AAML1031	Standard risk	3.9	0	0	No		Normal	FLT3-ITD-wt	NPM1-wt	CEBPA-wt	CR	CR	No	No	4.44	Alive	4.44	2013	2018			No	No
TARGET-20-PAVJPL	＜10	AAML1031	Standard risk	11.4	0	0	No		Normal	FLT3-ITD-wt	NPM1-wt	CEBPA-wt	CR	CR	No	No	6.16	Alive	6.16	2012	2019			No	No
TARGET-20-PAXGZA	＜10	AAML1031	Standard risk	10.5	1	0	No		Normal	FLT3-ITD-wt	NPM1-wt	CEBPA-wt	CR	Not in CR	No	Yes	0.2	Alive	3.38	2015	2019			No	No
TARGET-20-PAWWWL	＜10	AAML1031	Standard risk	11	1	0	No		Normal	FLT3-ITD-wt	NPM1-wt	CEBPA-wt	CR	CR	No	No	2.18	Alive	2.18	2015	2017			No	No
TARGET-20-PAWGFC	≥10	AAML1031	Standard risk	11.1	1	0	No		Normal	FLT3-ITD-wt	NPM1-wt	CEBPA-wt	CR	CR	No	No	4.72	Alive	4.72	2014	2018			No	No
TARGET-20-PAVCZF	＜10	AAML1031	Standard risk	11	4	0	No		MLL	FLT3-ITD-wt	NPM1-wt	CEBPA-wt	CR	CR	No	No	5.57	Alive	5.57	2012	2018			No	No
TARGET-20-PAVSIX	≥10	AAML1031	Low risk	5.4	6	0	No		Normal	FLT3-ITD-wt	NPM1-mt	CEBPA-wt	CR	CR	No	No	5.52	Alive	5.52	2013	2018			No	No
TARGET-20-PAWDVL	≥10	AAML1031	Low risk	2.1	20	0	No		t(8;21)	FLT3-ITD-wt	NPM1-wt	CEBPA-wt	CR	CR	No	No	0.99	Alive	0.99	2014	2015			No	No
TARGET-20-PAVNNA	＜10	AAML1031	Low risk	5	20	0	No		t(8;21)	FLT3-ITD-wt	NPM1-wt	CEBPA-wt	CR	CR	No	No	5.38	Alive	5.38	2013	2018			No	No
TARGET-20-PAUPYX	＜10	AAML1031	Standard risk	2.9	21	0	No		MLL	FLT3-ITD-wt	NPM1-wt	CEBPA-wt	CR	CR	No	Yes	1.18	Death	4.38	2011	2016			Yes	No
TARGET-20-PAVCJW	＜10	AAML1031	Standard risk	15.1	26	0	No		Other	FLT3-ITD-wt	NPM1-wt	CEBPA-wt	CR	CR	No	No	6.46	Alive	6.46	2012	2019			No	No
TARGET-20-PAWGYA	＜10	AAML1031	Standard risk	8.1	30	0	No		Normal	FLT3-ITD-wt	NPM1-wt	CEBPA-wt	Not in CR	CR	Yes	Yes	1.38	Death	1.89	2014	2016			Yes	No
TARGET-20-PAVMIY	＜10	AAML1031	Low risk	23.1	31	0	No		inv(16)	FLT3-ITD-wt	NPM1-wt	CEBPA-wt	CR	CR	No	No	5.5	Alive	5.5	2013	2018			No	No
TARGET-20-PAWKMU	≥10	AAML1031	Standard risk	2.2	36	0			Normal	FLT3-ITD-mt	NPM1-wt	CEBPA-wt	CR	CR	No	No	4.5	Alive	4.5	2014	2018		0.32	No	No
TARGET-20-PAVNHD	＜10	AAML1031	Standard risk	2.2	38	0	No		Other	FLT3-ITD-wt	NPM1-wt	CEBPA-wt	Not in CR	CR	Yes	No	5.54	Alive	5.54	2013	2018			No	No
TARGET-20-PAUZTH	＜10	AAML1031	Standard risk	5.9	40	0	No		MLL	FLT3-ITD-wt	NPM1-wt	CEBPA-wt	CR	CR	No	Yes	0.79	Death	1.5	2012	2013			Yes	No
TARGET-20-PAWKLE	＜10	AAML1031	Standard risk	5	45	0	No		Other	FLT3-ITD-wt	NPM1-wt	CEBPA-wt	CR	CR	No	Yes	0.58	Death	0.62	2014	2015			Yes	No
TARGET-20-PAXHPH	＜10	AAML1031	Standard risk	8	50	0	No		Other	FLT3-ITD-wt	NPM1-wt	CEBPA-wt	CR	CR	No	No	2.56	Alive	2.56	2015	2018			No	No
TARGET-20-PAXDNI	＜10	AAML1031	Standard risk	15	50	0	Yes		MLL	FLT3-ITD-wt	NPM1-wt	CEBPA-wt	CR		No	Yes	0.44	Death	0.85	2015	2016			Yes	No
TARGET-20-PAVIGB	＜10	AAML1031	Standard risk	2.1	50	0			MLL	FLT3-ITD-wt	NPM1-wt	CEBPA-wt	CR	CR	No	Yes	1.05	Death	2.7	2012	2015			Yes	No
TARGET-20-PAVZTJ	＜10	AAML1031	Standard risk	34.3	65	0	No		MLL	FLT3-ITD-wt	NPM1-wt	CEBPA-wt	CR	CR	No	No	5.33	Alive	5.33	2013	2019			No	No
TARGET-20-PAVKJD	＜10	AAML1031	Standard risk	5.8	75	0	No		MLL	FLT3-ITD-wt	NPM1-wt	CEBPA-wt	CR	CR	No	Yes	1.92	Alive	5.65	2013	2018			Yes	No
TARGET-20-PAXLVV	≥10	AAML1031	Standard risk	30.9	78	0	No		MLL	FLT3-ITD-wt	NPM1-wt	CEBPA-wt	CR	CR	No	Yes	0.73	Alive	3.1	2015	2019			Yes	No
TARGET-20-PAXKTY	≥10	AAML1031	Standard risk	1	80	0	No		MLL	FLT3-ITD-wt	NPM1-wt	CEBPA-wt	Not in CR	CR	No	No	2.98	Alive	2.98	2015	2018			No	No
TARGET-20-PAWBYK	＜10	AAML1031	Standard risk	5.4	80	0	No		Other	FLT3-ITD-wt	NPM1-wt	CEBPA-wt	CR	Not in CR	No	Yes	0.21	Alive	4.41	2013	2018			No	No
TARGET-20-PAUWFM	＜10	AAML1031	Standard risk	30.2	80	0			Other	FLT3-ITD-wt	NPM1-wt	CEBPA-wt	Not in CR	CR	No	Yes	0.37	Death	1.62	2012	2013			Yes	No
TARGET-20-PAWJGZ	≥10	AAML1031	Standard risk	9	84	0	No		MLL	FLT3-ITD-wt	NPM1-wt	CEBPA-wt		CR	Yes	No	3.94	Alive	3.94	2014	2018			No	No
TARGET-20-PAXMLN	≥10	AAML1031	Low risk	44.6	85	0	No		inv(16)	FLT3-ITD-wt	NPM1-wt	CEBPA-wt	CR	CR	No	No	2.41	Alive	2.41	2016	2018			No	No
TARGET-20-PAXIHA	＜10	AAML1031	Standard risk	6.6	85	0	No		MLL	FLT3-ITD-wt	NPM1-wt	CEBPA-wt	CR	CR	No	No	3.3	Alive	3.3	2015	2019			No	No
TARGET-20-PAVFYL	＜10	AAML1031	Standard risk	7.6	86	0	No		Other	FLT3-ITD-wt	NPM1-wt	CEBPA-wt	Not in CR	CR	Yes	Yes	1.04	Death	1.04	2012	2013			No	No
TARGET-20-PAWDTX	≥10	AAML1031	High risk	1.4	87	0	No		Normal	FLT3-ITD-mt	NPM1-wt	CEBPA-wt	CR	CR	Yes	Yes	1.09	Death	1.79	2014	2015		0.89	Yes	No		SCT plus GO
TARGET-20-PAVZYI	≥10	AAML1031	Standard risk	14.1	88	0			Normal	FLT3-ITD-wt	NPM1-wt	CEBPA-wt	Death	Death	No	Yes	0.01	Death	0.01	2013	2013			No	No
TARGET-20-PAXIDA	＜10	AAML1031	Standard risk	4.6	90	0	No		Other	FLT3-ITD-wt	NPM1-wt	CEBPA-wt	CR	Not in CR	No	Yes	0.22	Alive	1.78	2015	2017			No	No
TARGET-20-PAXARD	＜10	AAML1031	Standard risk	4	90	0	No		MLL	FLT3-ITD-wt	NPM1-wt	CEBPA-wt	CR		No	No	3.44	Alive	3.44	2015	2018			No	No
TARGET-20-PAWJJY	＜10	AAML1031	Standard risk	4.1	90	0	No		Normal	FLT3-ITD-wt	NPM1-wt	CEBPA-wt	Not in CR	Not in CR	No	Yes	0.23	Death	0.64	2014	2015			No	No
TARGET-20-PAVZNG	＜10	AAML1031	Standard risk	2.6	90	0	No		MLL	FLT3-ITD-wt	NPM1-wt	CEBPA-wt	CR	CR	No	No	4.42	Alive	4.42	2013	2018			No	No
TARGET-20-PAVWXI	≥10	AAML1031	Standard risk	1	90	0	No		MLL	FLT3-ITD-wt	NPM1-wt	CEBPA-wt	CR	CR	No	No	2.72	Alive	2.72	2013	2016			No	No
TARGET-20-PAVSSE	＜10	AAML1031	Standard risk	6.1	90	0	No		MLL	FLT3-ITD-wt	NPM1-wt	CEBPA-wt	Not in CR	CR	No	Yes	0.44	Alive	5.04	2013	2018			Yes	No
TARGET-20-PAUYHN	＜10	AAML1031	Standard risk	5.5	90	0	No		MLL	FLT3-ITD-wt	NPM1-wt	CEBPA-wt	CR	CR	No	Yes	0.53	Death	1.02	2012	2013			Yes	No
TARGET-20-PAWPDC	＜10	AAML1031	Standard risk	15.3	92	0	No		Normal	FLT3-ITD-wt	NPM1-wt	CEBPA-wt	CR	CR	Yes	No	0.44	Alive	0.46	2014	2015			No	No
TARGET-20-PAXMKU	＜10	AAML1031	Standard risk	2.4	93	0	No		MLL	FLT3-ITD-wt	NPM1-wt	CEBPA-wt	CR	CR	No	No	2.63	Alive	2.63	2016	2018			No	No
TARGET-20-PAVULK	≥10	AAML1031	Standard risk	97.1	97	0	No		Other	FLT3-ITD-wt	NPM1-wt	CEBPA-wt	CR	CR	No	Yes	1.89	Death	2.89	2013	2016			Yes	No
TARGET-20-PAXGIX	＜10	AAML1031	Standard risk	4.6	87.6	0	No		MLL	FLT3-ITD-wt	NPM1-wt	CEBPA-wt	CR	CR	No	Yes	0.67	Alive	1.83	2015	2017			Yes	No
TARGET-20-PAWZIG	＜10	AAML1031	Standard risk	7.2		0	No		MLL	FLT3-ITD-wt	NPM1-wt	CEBPA-wt	CR	CR	Yes	No	3.96	Alive	3.96	2015	2019			No	No
TARGET-20-PAWMIX	＜10	AAML1031	Standard risk	8.5		0	No		Normal	FLT3-ITD-wt	NPM1-wt	CEBPA-wt	CR	CR	No	Yes	2.1	Death	2.59	2014	2017			Yes	No
TARGET-20-PAWFIZ	＜10	AAML1031	Standard risk	4.6	71.5	0	No		MLL	FLT3-ITD-wt	NPM1-wt	CEBPA-wt	CR	CR	No	Yes	1.53	Death	1.82	2014	2015			Yes	No
TARGET-20-PAWDYG	＜10	AAML1031	Standard risk	3.1	17.2	0	No		MLL	FLT3-ITD-wt	NPM1-wt	CEBPA-wt	CR	CR		Yes	0.34	Death	0.39	2014	2014			Yes	No
TARGET-20-PAWDHA	＜10	AAML1031		7	3.5	0	No			FLT3-ITD-wt	NPM1-wt	CEBPA-wt	CR	CR		Yes	0.59	Death	1.21	2014	2015			Yes	No
TARGET-20-PAVTWM	＜10	AAML1031	Standard risk	5.3	97.5	0	No		MLL	FLT3-ITD-wt	NPM1-wt	CEBPA-wt	CR	CR		Yes	1.07	Death	2.97	2013	2016			Yes	No
TARGET-20-PAVLSH	＜10	AAML1031	Standard risk	7.4		0	No		MLL	FLT3-ITD-wt	NPM1-wt	CEBPA-wt	CR	CR	No	No	5.37	Alive	5.37	2013	2018			No	No
TARGET-20-PAXCKK	＜10	AAML1031	Standard risk	11.1	44.4	0	No		Other	FLT3-ITD-wt	NPM1-wt	CEBPA-wt	CR	CR	No	Yes	0.8	Death	0.98	2015	2016			Yes	No
TARGET-20-PAVGEV	＜10	AAML1031	Standard risk	12.2	6	1	No		MLL	FLT3-ITD-wt	NPM1-wt	CEBPA-wt	CR	CR	No	Yes	0.42	Death	1.13	2012	2013			Yes	No
TARGET-20-PAULCA	＜10	AAML1031	Standard risk	17.5	90	1	No		Normal	FLT3-ITD-wt	NPM1-wt	CEBPA-wt	CR	Death	No	Yes	0.19	Death	0.19	2011	2011			No	No
TARGET-20-PAXLYF	＜10	AAML1031	Standard risk	28.1		1	No		MLL	FLT3-ITD-wt	NPM1-wt	CEBPA-wt	CR	Not in CR	No	Yes	0.15	Death	0.29	2015	2016			No	No
TARGET-20-PAUWKY	＜10	AAML1031	High risk	5.4		1	No		Other	FLT3-ITD-wt	NPM1-wt	CEBPA-wt	CR	CR	Yes	Yes	0.62	Death	0.62	2012	2012			No	No
TARGET-20-PAVPIU	≥10	AAML1031	Standard risk	14.5	14	2	No		Normal	FLT3-ITD-wt	NPM1-wt	CEBPA-wt	CR	CR	Yes	No	5.47	Alive	5.47	2013	2018			No	No
TARGET-20-PAUTVU	＜10	AAML1031	Standard risk	14.2	22	2	No		Normal	FLT3-ITD-wt	NPM1-wt	CEBPA-wt	CR	CR	No	No	6.76	Alive	6.76	2012	2018			No	No
TARGET-20-PAUZLS	≥10	AAML1031	Low risk	8.1	60	2	No		Normal	FLT3-ITD-wt	NPM1-mt	CEBPA-wt	CR	CR	No	No	6.81	Alive	6.81	2012	2019			No	No
TARGET-20-PAUJMC	≥10	AAML1031	Standard risk	18.6	62	2	No		Other	FLT3-ITD-mt	NPM1-wt	CEBPA-wt	CR	CR	No	Yes	1.58	Alive	7.53	2011	2019		0.07	Yes	No
TARGET-20-PAVPED	≥10	AAML1031	Standard risk	5	72	2	No		Other	FLT3-ITD-wt	NPM1-wt	CEBPA-wt			No	No	5.5	Alive	5.5	2013	2018			No	No
TARGET-20-PAUMTZ	＜10	AAML1031	Standard risk	64.6	86	2	No		MLL	FLT3-ITD-wt	NPM1-wt	CEBPA-wt	CR	CR	No	Yes	0.9	Death	1.81	2011	2013			Yes	No
TARGET-20-PAUZJJ	＜10	AAML1031	Standard risk	17.8	88	2	No		Other	FLT3-ITD-wt	NPM1-wt	CEBPA-wt	Not in CR	CR	No	Yes	0.36	Death	1.05	2012	2013			Yes	No
TARGET-20-PAUXRA	≥10	AAML1031	Low risk	45.8	58.6	2	No		Normal	FLT3-ITD-wt	NPM1-mt	CEBPA-wt	CR	CR	No	No	6.78	Alive	6.78	2012	2019			No	No
TARGET-20-PAXLXM	＜10	AAML1031	Standard risk	2	3	3	No		MLL	FLT3-ITD-wt	NPM1-wt	CEBPA-wt			No	Yes	0.08	Death	0.08	2015	2016			No	No
TARGET-20-PAWTTI	≥10	AAML1031	Standard risk	2.3	25	3	No		Other	FLT3-ITD-wt	NPM1-wt	CEBPA-wt	CR	CR	Yes	No	3.57	Alive	3.57	2014	2018			No	No
TARGET-20-PAVLWV	≥10	AAML1031	Low risk	3.3	51	3	No		Normal	FLT3-ITD-wt	NPM1-mt	CEBPA-wt	CR	CR	No	Yes	1.16	Alive	5.62	2013	2018			Yes	No
TARGET-20-PAVIDD	＜10	AAML1031	Standard risk	56.7	44	4	No		MLL	FLT3-ITD-wt	NPM1-wt	CEBPA-wt	Not in CR	CR	No	No	5.32	Alive	5.32	2012	2018			No	No
TARGET-20-PAUNDC	＜10	AAML1031	Standard risk	104.6	63	4	No		MLL	FLT3-ITD-wt	NPM1-wt	CEBPA-wt	CR	CR	Yes	No	6.43	Alive	6.43	2011	2018			No	No
TARGET-20-PAVGXF	＜10	AAML1031	Standard risk	11.9	93.8	5	No		MLL	FLT3-ITD-wt	NPM1-wt	CEBPA-wt	CR	Not in CR	No	Yes	0.18	Alive	5.79	2012	2018			No	No
TARGET-20-PAUUTY	＜10	AAML1031	Standard risk	13.4	16	6	No		Other	FLT3-ITD-wt	NPM1-wt	CEBPA-wt	CR	CR	No	Yes	0.62	Death	0.69	2012	2012			Yes	No
TARGET-20-PAVPBC	＜10	AAML1031	Standard risk	77.2	67	6	No		MLL	FLT3-ITD-wt	NPM1-wt	CEBPA-wt	Not in CR	CR	No	No	5.35	Alive	5.35	2013	2018			No	No
TARGET-20-PAUMJB	＜10	AAML1031	Low risk	19.9	95	6	No		t(8;21)	FLT3-ITD-wt	NPM1-wt	CEBPA-wt	CR	CR	No	No	4.75	Alive	4.75	2011	2016			No	No
TARGET-20-PAWZZS	＜10	AAML1031	High risk	2.3	67.4	6	No		Other	FLT3-ITD-wt	NPM1-wt	CEBPA-wt	CR	CR	Yes	Yes	1.18	Death	1.18	2015	2016			No	No
TARGET-20-PAWYDD	＜10	AAML1031	Standard risk	27.7	67.8	6	No		MLL	FLT3-ITD-wt	NPM1-wt	CEBPA-wt	Not in CR	Not in CR	No	Yes	0.1	Alive	3.47	2015	2018			No	No
TARGET-20-PAVWJV	≥10	AAML1031	Low risk	3	28	7	No		Normal	FLT3-ITD-wt	NPM1-mt	CEBPA-wt	CR	CR	No	No	3.5	Alive	3.5	2013	2017			No	No
TARGET-20-PAVVAT	＜10	AAML1031	Standard risk	8.2	37	7	Yes		Other	FLT3-ITD-mt	NPM1-wt	CEBPA-wt	CR	CR	No	Yes	1.1	Alive	5.39	2013	2018		0.24	Yes	No
TARGET-20-PAWNLU	＜10	AAML1031	Low risk	17	50	7	No		t(8;21)	FLT3-ITD-wt	NPM1-wt	CEBPA-wt	CR	CR	No	No	3.52	Alive	3.52	2014	2018			No	No
TARGET-20-PAUUKK	＜10	AAML1031	Standard risk	30.1	83	7	No		Other	FLT3-ITD-wt	NPM1-wt	CEBPA-wt	CR	CR	No	Yes	0.45	Death	0.63	2012	2012			Yes	No
TARGET-20-PAVGIX	≥10	AAML1031	Standard risk	2.6	95	7	No		Other	FLT3-ITD-wt	NPM1-wt	CEBPA-wt	CR		Yes	No	4.92	Alive	4.92	2012	2017			No	No
TARGET-20-PAVKMI	＜10	AAML1031	Standard risk	7.5		7	No		Other	FLT3-ITD-wt	NPM1-wt	CEBPA-wt	CR	CR	No	Yes	0.7	Death	0.77	2013	2013			Yes	No
TARGET-20-PAWKGX	≥10	AAML1031	Standard risk	69.4	15	8	Yes		Normal	FLT3-ITD-mt	NPM1-wt	CEBPA-wt	CR	CR		Yes	0.65	Death	3.12	2014	2017		0.02	Yes	No
TARGET-20-PAUHXN	≥10	AAML1031	Low risk	54.4	15	8	No		t(8;21)	FLT3-ITD-wt	NPM1-wt	CEBPA-wt	CR	CR	No	No	3.14	Alive	3.14	2011	2014			No	No
TARGET-20-PAXJIH	＜10	AAML1031	Low risk	3.5	33	8	No		t(8;21)	FLT3-ITD-wt	NPM1-wt	CEBPA-wt	CR	CR	No	No	2.75	Alive	2.75	2015	2018			No	No
TARGET-20-PAWKHN	＜10	AAML1031	Standard risk	23.9	40	8	No		Other	FLT3-ITD-wt	NPM1-wt	CEBPA-wt	CR	CR	No	No	4.49	Alive	4.49	2014	2018			No	No
TARGET-20-PAWWWE	＜10	AAML1031	Standard risk	2.7	43	8	No		Other	FLT3-ITD-wt	NPM1-wt	CEBPA-wt	Not in CR	CR		Yes	0.57	Death	0.74	2015	2015			Yes	No
TARGET-20-PAVERG	≥10	AAML1031	Standard risk	1.3	54	8	No		Normal	FLT3-ITD-wt	NPM1-wt	CEBPA-wt	Not in CR	CR	Yes	Yes	1.52	Death	3.09	2012	2015			Yes	No
TARGET-20-PAUJCF	≥10	AAML1031	Low risk	88.9	83	8	Yes		inv(16)	FLT3-ITD-wt	NPM1-wt	CEBPA-wt	CR	CR	No	Yes	2.03	Alive	7.35	2011	2018			Yes	No
TARGET-20-PAVZBM	＜10	AAML1031	Standard risk	54	45.8	8	No		MLL	FLT3-ITD-wt	NPM1-wt	CEBPA-wt	CR	CR	No	No	4.48	Alive	4.48	2013	2018			No	No
TARGET-20-PAWCBJ	≥10	AAML1031	Low risk	15	30	9	No		Other	FLT3-ITD-mt	NPM1-mt	CEBPA-wt	CR	CR	No	No	4.4	Alive	4.4	2013	2018		0.06	No	Yes
TARGET-20-PAWVGF	＜10	AAML1031	Low risk	282.2	40	9	Yes		inv(16)	FLT3-ITD-wt	NPM1-wt	CEBPA-wt	Not in CR	CR		Yes	1.09	Alive	3.45	2015	2018			Yes	No
TARGET-20-PAVUZN	＜10	AAML1031	Standard risk	5.7	93	9	No		MLL	FLT3-ITD-wt	NPM1-wt	CEBPA-wt	CR	CR		Yes	0.51	Alive	3.4	2013	2016			Yes	No
TARGET-20-PAWNGC	＜10	AAML1031	Low risk	48.2	21	10	No		inv(16)	FLT3-ITD-wt	NPM1-wt	CEBPA-wt	CR	CR	No	No	4.13	Alive	4.13	2014	2018			No	No
TARGET-20-PAXGPF	＜10	AAML1031		4.1	68	10				FLT3-ITD-wt	NPM1-wt	CEBPA-wt	CR	CR	No	No	2.6	Alive	2.6	2015	2018			No	No
TARGET-20-PAWEKW	＜10	AAML1031	Standard risk	9.5	79.5	10	No		MLL	FLT3-ITD-wt	NPM1-wt	CEBPA-wt	CR	CR	No	Yes	1.05	Death	2.44	2014	2016			Yes	No
TARGET-20-PAWDEG	≥10	AAML1031	Standard risk	4.4	95	11	No		Normal	FLT3-ITD-wt	NPM1-wt	CEBPA-wt	Not in CR		No	No	1.28	Alive	1.28	2014	2015			No	No
TARGET-20-PAWIUS	≥10	AAML1031	Standard risk	35.4	47.5	11	No		MLL	FLT3-ITD-wt	NPM1-wt	CEBPA-wt	Not in CR	Not in CR	No	Yes	0.1	Alive	4.41	2014	2018			No	No
TARGET-20-PAWGYG	＜10	AAML1031	Standard risk	17.7	10.8	11	No		Other	FLT3-ITD-wt	NPM1-wt	CEBPA-wt	CR	CR		Yes	0.31	Death	0.34	2014	2014			Yes	No
TARGET-20-PAVHWZ	＜10	AAML1031	Standard risk	9.5		11	No		Other	FLT3-ITD-wt	NPM1-wt	CEBPA-wt	Not in CR		No	Yes	0.19	Death	0.36	2012	2013			Yes	No
TARGET-20-PAWIEJ	≥10	AAML1031	Low risk	8	28	12	No		t(8;21)	FLT3-ITD-wt	NPM1-wt	CEBPA-wt	CR	CR	No	No	4.85	Alive	4.85	2014	2019			No	No
TARGET-20-PAVLGZ	≥10	AAML1031	Standard risk	4.4	60	12	No		Normal	FLT3-ITD-wt	NPM1-wt	CEBPA-wt	CR	CR	Yes	No	5.27	Alive	5.27	2013	2018			No	No
TARGET-20-PAWNFJ	≥10	AAML1031	Low risk	39	68	12	No		Normal	FLT3-ITD-mt	NPM1-mt	CEBPA-wt	CR	CR	No	No	2.22	Alive	2.22	2014	2016		0.06	No	Yes
TARGET-20-PAXKZA	≥10	AAML1031	Low risk	37.4	13	13	No		inv(16)	FLT3-ITD-wt	NPM1-wt	CEBPA-wt	Death	Death	No	Yes	0.02	Death	0.02	2015	2015			No	No
TARGET-20-PAWMAV	＜10	AAML1031	Standard risk	364	72	13	No		MLL	FLT3-ITD-wt	NPM1-wt	CEBPA-wt	CR	CR	No	No	4.08	Alive	4.08	2014	2018			No	No
TARGET-20-PAXJNP	≥10	AAML1031	High risk	6.4	94	13	No		Other	FLT3-ITD-wt	NPM1-wt	CEBPA-wt	CR	CR	Yes	No	3.04	Alive	3.04	2015	2018			No	No
TARGET-20-PAUNHG	＜10	AAML1031	Standard risk	7.6	25	14	No		Normal	FLT3-ITD-wt	NPM1-wt	CEBPA-wt	CR		No	Yes	2.01	Death	2.01	2011	2013			No	No
TARGET-20-PAVGNC	≥10	AAML1031	Standard risk	36	26	14	No		Other	FLT3-ITD-wt	NPM1-wt	CEBPA-wt	CR	CR	No	No	3.39	Alive	3.39	2012	2016			No	No
TARGET-20-PAWNIK	＜10	AAML1031	Low risk	63.1	29	14	No		inv(16)	FLT3-ITD-wt	NPM1-wt	CEBPA-wt	CR	CR	No	No	4.55	Alive	4.55	2014	2019			No	No
TARGET-20-PAWLUE	≥10	AAML1031	Low risk	36.3	35	15	Yes		inv(16)	FLT3-ITD-mt	NPM1-wt	CEBPA-wt	CR	CR		Yes	1.06	Alive	4.09	2014	2018		0.03	Yes	No
TARGET-20-PAXFEE	＜10	AAML1031		14.2	93	15	No			FLT3-ITD-wt	NPM1-wt	CEBPA-wt	Not in CR	CR	Yes	No	3	Alive	3	2015	2018			No	No
TARGET-20-PAWBRP	≥10	AAML1031	Standard risk	79.7	38.5	15	No		Other	FLT3-ITD-wt	NPM1-wt	CEBPA-wt	CR		No	Yes	0.72	Alive	2.16	2013	2016			Yes	No
TARGET-20-PAXKTN	＜10	AAML1031	Low risk	20.2	40	16	Yes		t(8;21)	FLT3-ITD-wt	NPM1-wt	CEBPA-wt	CR	CR	No	No	2.1	Alive	2.1	2015	2018			No	No
TARGET-20-PAVIYS	＜10	AAML1031	Low risk	4.6	84	16	No		Normal	FLT3-ITD-wt	NPM1-mt	CEBPA-wt	CR	CR	No	Yes	0.97	Alive	5.29	2012	2018			Yes	No
TARGET-20-PAWVCG	＜10	AAML1031	Standard risk	52.2	86	16	No		MLL	FLT3-ITD-wt	NPM1-wt	CEBPA-wt	CR	CR		Yes	0.73	Alive	3.45	2014	2018			Yes	No
TARGET-20-PAWHZX	＜10	AAML1031	Standard risk	42.8	35	17	No		MLL	FLT3-ITD-wt	NPM1-wt	CEBPA-wt	CR	CR	Yes	No	4.76	Alive	4.76	2014	2019			No	No
TARGET-20-PAXISV	≥10	AAML1031	Low risk	6.5	40	17	No		t(8;21)	FLT3-ITD-wt	NPM1-wt	CEBPA-wt	Not in CR	CR	Yes	No	1.06	Alive	1.06	2015	2016			No	No
TARGET-20-PAVAFA	＜10	AAML1031	Standard risk	25.9	40	17	No		Other	FLT3-ITD-wt	NPM1-wt	CEBPA-wt	Not in CR	Not in CR	No	Yes	0.16	Death	2.11	2012	2014			No	No
TARGET-20-PAUWYZ	≥10	AAML1031	Low risk	2.8	42	17	No		Normal	FLT3-ITD-wt	NPM1-wt	1	CR	CR	No	No	6.28	Alive	6.28	2012	2018			No	No
TARGET-20-PAWTKY	＜10	AAML1031	Standard risk	37	70	17	No		MLL	FLT3-ITD-wt	NPM1-wt	CEBPA-wt	Not in CR	CR	No	No	1.75	Alive	1.75	2014	2016			No	No
TARGET-20-PAXEEY	＜10	AAML1031	Standard risk	8.5	35	18	No		Other	FLT3-ITD-wt	NPM1-wt	CEBPA-wt	Not in CR	Not in CR	No	Yes	0.18	Alive	0.18	2015	2015			No	No
TARGET-20-PAWIXW	＜10	AAML1031	Standard risk	2.6	85	18	No		Other	FLT3-ITD-wt	NPM1-wt	CEBPA-wt	CR	CR	No	Yes	1.12	Death	1.67	2014	2016			Yes	No
TARGET-20-PAWMGT	＜10	AAML1031	Standard risk	3.9	98	18	Yes		MLL	FLT3-ITD-wt	NPM1-wt	CEBPA-wt	Not in CR	CR	No	No	4.58	Alive	4.58	2014	2019			No	No
TARGET-20-PAULSL	＜10	AAML1031	Standard risk	11.3	80.5	18	No		MLL	FLT3-ITD-wt	NPM1-wt	CEBPA-wt	CR	CR	No	No	7.08	Alive	7.08	2011	2018			No	No
TARGET-20-PAVNXC	≥10	AAML1031	Low risk	6.3	36	19	No		t(8;21)	FLT3-ITD-wt	NPM1-wt	CEBPA-wt	CR	CR	No	No	4.97	Alive	4.97	2013	2018			No	No
TARGET-20-PAWLTG	≥10	AAML1031	Low risk	3.8	44	19	No		Normal	FLT3-ITD-wt	NPM1-mt	CEBPA-wt	CR	CR	No	No	4.32	Alive	4.32	2014	2018			No	No
TARGET-20-PAVUBN	≥10	AAML1031	Standard risk	1.3	80	19	No		Other	FLT3-ITD-wt	NPM1-wt	CEBPA-wt	CR	CR	No	Yes	0.92	Death	1.39	2013	2014			Yes	No
TARGET-20-PAXEHH	≥10	AAML1031		13.9	83	19	No			FLT3-ITD-wt	NPM1-wt	CEBPA-wt	CR	CR	No	No	3.01	Alive	3.01	2015	2018			No	No
TARGET-20-PAVXLM	≥10	AAML1031	Low risk	2.9	26	20	No		t(8;21)	FLT3-ITD-wt	NPM1-wt	CEBPA-wt	Not in CR	CR	No	No	1.92	Alive	1.92	2013	2015			No	No
TARGET-20-PAWEFF	＜10	AAML1031	Standard risk	6.1	29	20	No		MLL	FLT3-ITD-wt	NPM1-wt	CEBPA-wt	CR	CR	Yes	No	4.88	Alive	4.88	2014	2018			No	No
TARGET-20-PAXBDM	≥10	AAML1031	High risk	8.8	74	20	No		Normal	FLT3-ITD-mt	NPM1-wt	CEBPA-wt	Not in CR		No	Yes	1.78	Alive	3.08	2015	2018		0.65	Yes	No		Chemotherapy plus GO
TARGET-20-PAVUDH	＜10	AAML1031	Standard risk	4.8	20	21	No		MLL	FLT3-ITD-wt	NPM1-wt	CEBPA-wt	CR	CR	Yes	Yes	0.45	Death	0.6	2013	2014			Yes	No
TARGET-20-PAWKIU	＜10	AAML1031	Low risk	17.7	40	21	No		t(8;21)	FLT3-ITD-wt	NPM1-wt	CEBPA-wt	Not in CR	CR	No	No	4.07	Alive	4.07	2014	2018			No	No
TARGET-20-PAVDBT	≥10	AAML1031	Low risk	72.1	88	21	No		inv(16)	FLT3-ITD-wt	NPM1-wt	CEBPA-wt	CR	CR	No	No	1.94	Alive	1.94	2012	2014			No	No
TARGET-20-PAWIIK	≥10	AAML1031	Low risk	11.7	68	22	Yes		Normal	FLT3-ITD-wt	NPM1-mt	CEBPA-wt	CR	CR	No	No	4.35	Alive	4.35	2014	2018			No	No
TARGET-20-PAUNBY	＜10	AAML1031	High risk	37.8	83	22	No		Other	FLT3-ITD-mt	NPM1-wt	CEBPA-wt	Not in CR	CR	Yes	Yes	0.52	Death	0.88	2011	2012		0.64	Yes	No		SCT plus GO
TARGET-20-PAXIJL	≥10	AAML1031	Standard risk	3.3	22	23	No		Other	FLT3-ITD-mt	NPM1-wt	CEBPA-wt	CR	CR	Yes	No	2.71	Alive	2.71	2015	2018		0.33	No	No
TARGET-20-PAWFZT	＜10	AAML1031	Low risk	28	70	23	No		inv(16)	FLT3-ITD-wt	NPM1-wt	CEBPA-wt	CR	CR	No	No	4.35	Alive	4.35	2014	2018			No	No
TARGET-20-PAWMGH	≥10	AAML1031	Low risk	31.9	72	23			Normal	FLT3-ITD-wt	NPM1-mt	CEBPA-wt	CR	CR	No	No	3.56	Alive	3.56	2014	2018			No	No
TARGET-20-PAVRHS	≥10	AAML1031	Low risk	5		23	No		t(8;21)	FLT3-ITD-wt	NPM1-wt	CEBPA-wt	CR	CR	No	No	5.15	Alive	5.15	2013	2018			No	No
TARGET-20-PAXJVE	＜10	AAML1031	Low risk	71.8	23	24	No		inv(16)	FLT3-ITD-wt	NPM1-wt	CEBPA-wt	CR		No	No	2.99	Alive	2.99	2015	2018			No	No
TARGET-20-PAVHUI	＜10	AAML1031	High risk	104.2	23	24	No		Other	FLT3-ITD-wt	NPM1-wt	CEBPA-wt	Not in CR	Not in CR	No	Yes	0.34	Death	0.57	2012	2013			No	No
TARGET-20-PAWZLW	＜10	AAML1031	High risk	5.5	50	24	No		Other	FLT3-ITD-wt	NPM1-wt	CEBPA-wt	Not in CR	Not in CR	No	Yes	0.15	Death	0.72	2015	2015			No	No
TARGET-20-PAURJK	＜10	AAML1031	Standard risk	12.3		24	No		MLL	FLT3-ITD-wt	NPM1-wt	CEBPA-wt	CR	CR	No	Yes	0.52	Alive	6.27	2011	2018			Yes	No
TARGET-20-PAUIIB	≥10	AAML1031	High risk	7.9	69	25	No		Normal	FLT3-ITD-mt	NPM1-wt	CEBPA-wt	Not in CR	CR	Yes	No	6.76	Alive	6.76	2011	2018		0.78	No	No		SCT plus GO
TARGET-20-PAXDEG	≥10	AAML1031	Standard risk	3.1	72	25	No		Normal	FLT3-ITD-wt	NPM1-wt	CEBPA-wt	CR	CR	No	Yes	1.6	Alive	2.7	2015	2018			Yes	No
TARGET-20-PAWBUN	＜10	AAML1031	Standard risk	17.1	78	26	No		MLL	FLT3-ITD-wt	NPM1-wt	CEBPA-wt	CR	CR	No	No	4.85	Alive	4.85	2013	2018			No	No
TARGET-20-PAULIY	＜10	AAML1031	High risk	8.7	84	26	No		Other	FLT3-ITD-mt	NPM1-wt	CEBPA-wt	CR	CR	Yes	No	6.59	Alive	6.59	2011	2018		2.6	No	No		SCT plus GO
TARGET-20-PAXLBH	＜10	AAML1031	Low risk	9.5	57.4	26	No		t(8;21)	FLT3-ITD-wt	NPM1-wt	CEBPA-wt	Not in CR	CR	Yes	Yes	1.94	Alive	2.49	2015	2018			Yes	No
TARGET-20-PAWCJK	≥10	AAML1031	Low risk	121	39.8	26	No		Normal	FLT3-ITD-wt	NPM1-mt	CEBPA-wt	CR	CR	No	Yes	0.71	Death	0.97	2013	2014			Yes	No
TARGET-20-PAUXNH	≥10	AAML1031	Low risk	28.6	34	27	No		t(8;21)	FLT3-ITD-wt	NPM1-wt	CEBPA-wt	CR	CR	No	Yes	0.58	Death	1.18	2012	2013			Yes	No
TARGET-20-PAVEAF	＜10	AAML1031	High risk	15.8	40	27	No		Other	FLT3-ITD-wt	NPM1-wt	CEBPA-wt	Not in CR	CR	Yes	Yes	1.17	Alive	2.41	2012	2015			Yes	No
TARGET-20-PAWCLC	≥10	AAML1031	Low risk	6.7	66	27	Yes		t(8;21)	FLT3-ITD-wt	NPM1-wt	CEBPA-wt	CR	CR	No	No	1.98	Alive	1.98	2013	2015			No	No
TARGET-20-PAXJSM	＜10	AAML1031	Standard risk	14	77.8	27	No		MLL	FLT3-ITD-wt	NPM1-wt	CEBPA-wt	CR	CR	No	No	2.5	Alive	2.5	2015	2018			No	No
TARGET-20-PAVZCR	≥10	AAML1031	Low risk	88.3	26.7	27	No		t(8;21)	FLT3-ITD-wt	NPM1-wt	CEBPA-wt	CR	CR	No	No	4.47	Alive	4.47	2013	2018			No	No
TARGET-20-PAXHTS	＜10	AAML1031	Standard risk	108.9	89	28	Yes		MLL	FLT3-ITD-wt	NPM1-wt	CEBPA-wt	CR	CR		Yes	0.55	Alive	2.55	2015	2018			Yes	No
TARGET-20-PAUTWE	＜10	AAML1031	Standard risk	15.3	62.2	28	No		Other	FLT3-ITD-wt	NPM1-wt	CEBPA-wt	CR	CR	No	No	6.45	Alive	6.45	2012	2018			No	No
TARGET-20-PAXLDJ	≥10	AAML1031	Standard risk	40.8	27	29	Yes		Normal	FLT3-ITD-wt	NPM1-wt	CEBPA-wt	Not in CR	CR	Yes	Yes	1.8	Death	1.8	2015	2017			No	No
TARGET-20-PAVPLL	≥10	AAML1031	Low risk	9.8	64	29	Yes		inv(16)	FLT3-ITD-wt	NPM1-wt	CEBPA-wt	CR	CR	No	No	5.44	Alive	5.44	2013	2018			No	No
TARGET-20-PAVXME	＜10	AAML1031	Standard risk	29.8	82	29	No		Other	FLT3-ITD-wt	NPM1-wt	CEBPA-wt	Not in CR	Not in CR	No	Yes	0.24	Alive	4.96	2013	2018			No	No
TARGET-20-PAVDAJ	≥10	AAML1031	Low risk	5.3	0	30	No		Normal	FLT3-ITD-wt	NPM1-wt	1	CR	CR	No	No	5.76	Alive	5.76	2012	2018			No	No
TARGET-20-PAWMJY	≥10	AAML1031	Standard risk	14.8	21	30	No		Other	FLT3-ITD-wt	NPM1-wt	CEBPA-wt	Not in CR	CR	Yes	No	4.07	Alive	4.07	2014	2018			No	No
TARGET-20-PAXJFS	＜10	AAML1031	Standard risk	14	26	30	No		Other	FLT3-ITD-wt	NPM1-wt	CEBPA-wt	CR	CR	No	Yes	0.65	Death	1.38	2015	2017			Yes	No
TARGET-20-PAURII	≥10	AAML1031	High risk	4.7	50	30	No		Normal	FLT3-ITD-mt	NPM1-wt	CEBPA-wt	Not in CR	Not in CR	No	Yes	0.18	Death	0.7	2011	2012		0.72	No	No
TARGET-20-PAVBIY	≥10	AAML1031	Standard risk	71.6	35	31	No		MLL	FLT3-ITD-wt	NPM1-wt	CEBPA-wt	CR	CR	Yes	Yes	0.58	Death	0.58	2012	2013			No	No
TARGET-20-PAWBTJ	＜10	AAML1031	Standard risk	21	48	31	Yes		Other	FLT3-ITD-wt	NPM1-wt	CEBPA-wt	CR	CR	No	No	4.62	Alive	4.62	2013	2018			No	No
TARGET-20-PAUZRY	≥10	AAML1031	Standard risk	17.1	53	32	No		Normal	FLT3-ITD-wt	NPM1-wt	CEBPA-wt	Not in CR	CR	No	No	5.79	Alive	5.79	2012	2018			No	No
TARGET-20-PAXLHS	＜10	AAML1031	Standard risk	7.6	81	32	No		MLL	FLT3-ITD-wt	NPM1-wt	CEBPA-wt	CR	CR	No	Yes	2.62	Alive	2.62	2015	2018			Yes	No
TARGET-20-PAWNPG	＜10	AAML1031	Low risk	18.8	45	33	No		t(8;21)	FLT3-ITD-wt	NPM1-wt	CEBPA-wt	CR	CR	No	Yes	1.58	Alive	3.72	2014	2018			Yes	No
TARGET-20-PAVLPL	＜10	AAML1031	Low risk	5.7	57	33	No		t(8;21)	FLT3-ITD-wt	NPM1-wt	CEBPA-wt	CR	CR	No	No	5.46	Alive	5.46	2013	2018			No	No
TARGET-20-PAUIPM	＜10	AAML1031	Standard risk	27.7	95	33	No		Normal	FLT3-ITD-wt	NPM1-wt	CEBPA-wt	Not in CR	CR	No	No	7.45	Alive	7.45	2011	2019			No	No
TARGET-20-PAXEBW	≥10	AAML1031	Standard risk	15.5	38	34	No		Other	FLT3-ITD-mt	NPM1-wt	CEBPA-wt	CR	CR	No	Yes	0.38	Death	1.01	2015	2016		0.06	Yes	No
TARGET-20-PAVMED	≥10	AAML1031	Standard risk	4.5	80	34	No		Normal	FLT3-ITD-wt	NPM1-wt	CEBPA-wt	CR	CR	Yes	Yes	0.72	Death	0.72	2013	2013			No	No
TARGET-20-PAVPXS	＜10	AAML1031	Standard risk	301.4		34	Yes		MLL	FLT3-ITD-wt	NPM1-wt	CEBPA-wt	Not in CR	Not in CR	No	Yes	0.16	Death	0.49	2013	2013			Yes	No
TARGET-20-PAWYVR	≥10	AAML1031	High risk	75.5	35	35	No		Normal	FLT3-ITD-mt	NPM1-wt	CEBPA-wt	Not in CR	CR	No	Yes	0.42	Death	1.52	2015	2016		0.89	Yes	No		Chemotherapy plus GO
TARGET-20-PAUXNM	＜10	AAML1031	Low risk	2.5	52	35	No		t(8;21)	FLT3-ITD-wt	NPM1-wt	CEBPA-wt	CR	CR	No	Yes	1.52	Alive	6.48	2012	2018			Yes	No
TARGET-20-PAUSCS	≥10	AAML1031	Standard risk	4.5	61	35	No		Normal	FLT3-ITD-mt	NPM1-wt	CEBPA-wt	CR	CR	Yes	No	1.09	Death	2.24	2012	2014		0.36	Yes	No
TARGET-20-PAVLZE	＜10	AAML1031	Low risk	48	78	35	No		inv(16)	FLT3-ITD-wt	NPM1-wt	CEBPA-wt	Not in CR	CR	No	Yes	0.29	Death	3.01	2013	2016			Yes	No
TARGET-20-PAXKES	≥10	AAML1031		189.1	80	35	No			FLT3-ITD-wt	NPM1-wt	CEBPA-wt	CR	CR	No	No	2.79	Alive	2.79	2015	2018			No	No
TARGET-20-PAUXYG	≥10	AAML1031	Standard risk	10.2	21.4	35	No		Normal	FLT3-ITD-mt	NPM1-wt	CEBPA-wt	CR	CR	Yes	No	5.9	Alive	5.9	2012	2018		0.1	No	No
TARGET-20-PAWTHU	≥10	AAML1031	Low risk	54.7	37	36	No		inv(16)	FLT3-ITD-wt	NPM1-wt	CEBPA-wt	CR	CR	No	Yes	1.28	Alive	3.61	2014	2018			Yes	No
TARGET-20-PAUZRT	≥10	AAML1031	Low risk	19.2	61	36	No		t(8;21)	FLT3-ITD-wt	NPM1-wt	CEBPA-wt	CR	CR	No	Yes	1.5	Alive	4.6	2012	2017			Yes	No
TARGET-20-PAWBVW	＜10	AAML1031	Standard risk	131.5	65	36	No		MLL	FLT3-ITD-wt	NPM1-wt	CEBPA-wt	Not in CR	Not in CR	No	Yes	0.13	Death	0.23	2013	2014			No	No
TARGET-20-PAWUAE	＜10	AAML1031	Standard risk	51.2	88	36	No		MLL	FLT3-ITD-wt	NPM1-wt	CEBPA-wt	Not in CR	CR	No	Yes	0.59	Death	1.17	2014	2016			Yes	No
TARGET-20-PAVPMJ	＜10	AAML1031	Low risk	6.7	90	36	No		Normal	FLT3-ITD-wt	NPM1-mt	CEBPA-wt	CR	CR	No	No	1.91	Alive	1.91	2013	2015			No	No
TARGET-20-PAXKAL	≥10	AAML1031	Standard risk	13.4	93	36	No		Other	FLT3-ITD-wt	NPM1-wt	CEBPA-wt	Not in CR	Not in CR	No	Yes	0.17	Alive	0.36	2015	2016			No	No
TARGET-20-PAWTBX	＜10	AAML1031	High risk	66.2	68	37	No		Other	FLT3-ITD-wt	NPM1-wt	CEBPA-wt	CR	CR	Yes	No	4.33	Alive	4.33	2014	2019			No	No
TARGET-20-PAVRCS	＜10	AAML1031	Standard risk	4.3		37	No		Normal	FLT3-ITD-wt	NPM1-wt	CEBPA-wt	Not in CR	CR	No	Yes	0.35	Death	0.52	2013	2013			Yes	No
TARGET-20-PAVDAB	＜10	AAML1031	Low risk	5.8	77	38	No		t(8;21)	FLT3-ITD-wt	NPM1-wt	CEBPA-wt	CR	CR	No	No	6.47	Alive	6.47	2012	2019			No	No
TARGET-20-PAULWG	＜10	AAML1031	Standard risk	6.5	88	38	No		MLL	FLT3-ITD-wt	NPM1-wt	CEBPA-wt	CR	CR		Yes	0.4	Alive	6.5	2011	2018			Yes	No
TARGET-20-PAXGNI	＜10	AAML1031	High risk	22.4	68.3	38	No		MLL	FLT3-ITD-mt	NPM1-wt	CEBPA-wt	CR	CR	Yes	Yes	1.16	Death	1.16	2015	2016		0.41	No	No
TARGET-20-PAWIDI	＜10	AAML1031	Standard risk	7.1	85.4	38	No		Other	FLT3-ITD-mt	NPM1-wt	CEBPA-wt	Not in CR	Not in CR	No	Yes	0.17	Alive	3.91	2014	2018		0.38	No	No
TARGET-20-PAVRBA	≥10	AAML1031	Low risk	61.1	15	39	No		t(8;21)	FLT3-ITD-wt	NPM1-wt	CEBPA-wt	CR	CR	No	No	5.33	Alive	5.33	2013	2018			No	No
TARGET-20-PAXFEX	≥10	AAML1031	Low risk	5.9	57	39	No		Normal	FLT3-ITD-wt	NPM1-wt	1	CR	CR	No	No	3.56	Alive	3.56	2015	2019			No	No
TARGET-20-PAXEKE	≥10	AAML1031	Low risk	50.7	38	41	No		inv(16)	FLT3-ITD-wt	NPM1-wt	CEBPA-wt	CR	CR	No	No	2.7	Alive	2.7	2015	2018			No	No
TARGET-20-PAULDS	≥10	AAML1031	Low risk	10.3	42	42	No		t(8;21)	FLT3-ITD-wt	NPM1-wt	CEBPA-wt	CR	CR	No	No	6.85	Alive	6.85	2011	2018			No	No
TARGET-20-PAWWWM	＜10	AAML1031	Standard risk	13.3	43	42	No		Other	FLT3-ITD-wt	NPM1-wt	CEBPA-wt	CR		Yes	Yes	1.24	Death	1.81	2015	2016			Yes	No
TARGET-20-PAWUEW	＜10	AAML1031	Low risk	107.5	64	42	Yes		t(8;21)	FLT3-ITD-wt	NPM1-wt	CEBPA-wt	CR	CR	No	No	3.34	Alive	3.34	2012	2018			No	No
TARGET-20-PAVPZJ	＜10	AAML1031	Low risk	5.1	71	42	No		Other	FLT3-ITD-wt	NPM1-mt	CEBPA-wt	CR	CR	No	No	5.85	Alive	5.85	2013	2019			No	No
TARGET-20-PAWLEB	＜10	AAML1031	Standard risk	23.3	87	42	No		MLL	FLT3-ITD-wt	NPM1-wt	CEBPA-wt	CR	CR	No	Yes	0.33	Death	0.36	2014	2014			Yes	No
TARGET-20-PAVTXM	＜10	AAML1031	Standard risk	17.2	91	42	No		Other	FLT3-ITD-wt	NPM1-wt	CEBPA-wt	CR	CR	Yes	Yes	0.82	Death	0.82	2013	2014			No	No
TARGET-20-PAWDWA	＜10	AAML1031	Standard risk	37.9	43	43	No		Other	FLT3-ITD-wt	NPM1-wt	CEBPA-wt	CR	CR	No	Yes	2.12	Death	2.41	2014	2016			Yes	No
TARGET-20-PAXAFS	≥10	AAML1031	Standard risk	26.8	53.4	44	No		Other	FLT3-ITD-wt	NPM1-wt	CEBPA-wt	CR		Yes	Yes	1.49	Death	1.87	2015	2017			Yes	No
TARGET-20-PAVMZL	≥10	AAML1031	Low risk	8.7	68	45	No		t(8;21)	FLT3-ITD-wt	NPM1-wt	CEBPA-wt	Not in CR	CR	No	No	5.29	Alive	5.29	2013	2018			No	No
TARGET-20-PAXGZB	＜10	AAML1031	Standard risk	34.8		45	No		MLL	FLT3-ITD-wt	NPM1-wt	CEBPA-wt	CR	CR	No	No	3.19	Alive	3.19	2015	2018			No	No
TARGET-20-PAURRC	＜10	AAML1031	Standard risk	39.9	57	46	No		Other	FLT3-ITD-wt	NPM1-wt	CEBPA-wt	Not in CR	CR	Yes	Yes	0.47	Death	0.5	2011	2012			Yes	No
TARGET-20-PAXLXJ	≥10	AAML1031	High risk	72.9	87	46	No		Other	FLT3-ITD-mt	NPM1-wt	CEBPA-wt	CR	CR	Yes	No	3.07	Alive	3.07	2015	2019		13.4	No	No		SCT plus GO
TARGET-20-PAVGJG	＜10	AAML1031	Low risk	268.3	9	47	No		inv(16)	FLT3-ITD-wt	NPM1-wt	CEBPA-wt	Not in CR	CR	No	Yes	0.82	Death	1.07	2012	2013			Yes	No
TARGET-20-PAWWWU	＜10	AAML1031	Standard risk	35.6	71	47	No		MLL	FLT3-ITD-wt	NPM1-wt	CEBPA-wt	CR		No	No	4.11	Alive	4.11	2015	2019			No	No
TARGET-20-PAXKKE	≥10	AAML1031	Low risk	13.9	80	47	No		inv(16)	FLT3-ITD-wt	NPM1-wt	CEBPA-wt	CR	CR	No	No	2.47	Alive	2.47	2015	2018			No	No
TARGET-20-PAWTNN	≥10	AAML1031	Standard risk	72.8	75.5	47	No		Normal	FLT3-ITD-wt	NPM1-wt	CEBPA-wt	CR	CR	No	Yes	0.52	Death	0.62	2014	2015			Yes	No
TARGET-20-PAURAS	≥10	AAML1031	Low risk	5.8	49	48	No		t(8;21)	FLT3-ITD-wt	NPM1-wt	CEBPA-wt	CR	CR	No	No	6.42	Alive	6.42	2011	2018			No	No
TARGET-20-PAWSBW	＜10	AAML1031	Standard risk	146.2		48	No		MLL	FLT3-ITD-wt	NPM1-wt	CEBPA-wt	CR	CR	No	No	0.19	Alive	0.19	2014	2014			No	No
TARGET-20-PAVNWF	≥10	AAML1031	Low risk	14.8	84	49	No		Normal	FLT3-ITD-wt	NPM1-wt	1	Not in CR	CR	No	Yes	0.27	Alive	5.29	2013	2018			Yes	No
TARGET-20-PAWIEM	＜10	AAML1031	Standard risk	12.7	90.4	49	No		MLL	FLT3-ITD-wt	NPM1-wt	CEBPA-wt	CR	CR	No	No	4.45	Alive	4.45	2014	2018			No	No
TARGET-20-PAVXZH	≥10	AAML1031	Low risk	4.8	61	50	No		Normal	FLT3-ITD-wt	NPM1-wt	1	CR	CR	No	No	4.81	Alive	4.81	2013	2018			No	No
TARGET-20-PAXBXU	≥10	AAML1031	High risk	34.5	68	50	No		Other	FLT3-ITD-mt	NPM1-wt	CEBPA-wt	CR	CR	Yes	No	1.83	Alive	1.83	2015	2017		2.94	No	No		SCT plus GO
TARGET-20-PAWERN	≥10	AAML1031	Low risk	96.5	70	50	No		inv(16)	FLT3-ITD-wt	NPM1-wt	CEBPA-wt	CR	CR	No	No	4.08	Alive	4.08	2014	2018			No	No
TARGET-20-PAUZMH	≥10	AAML1031	Low risk	42	95	50	No		Other	FLT3-ITD-wt	NPM1-mt	CEBPA-wt	Not in CR	CR	No	Yes	0.61	Death	0.86	2012	2013			Yes	No
TARGET-20-PAWSTK	≥10	AAML1031	Standard risk	25.4	44.5	50	No		Other	FLT3-ITD-wt	NPM1-wt	CEBPA-wt	Not in CR	CR	Yes	Yes	1.2	Death	1.53	2014	2016			Yes	No
TARGET-20-PAUSXS	≥10	AAML1031	Low risk	41.8	8.5	50	Yes		inv(16)	FLT3-ITD-wt	NPM1-wt	CEBPA-wt	CR	CR	No	No	5.51	Alive	5.51	2012	2017			No	No
TARGET-20-PAWVNP	＜10	AAML1031	Low risk	40.6	63	51	No		t(8;21)	FLT3-ITD-wt	NPM1-wt	CEBPA-wt	CR	CR	No	No	3.33	Alive	3.33	2015	2018			No	No
TARGET-20-PAVMBH	＜10	AAML1031	Standard risk	9.5		52	No		MLL	FLT3-ITD-wt	NPM1-wt	CEBPA-wt	Not in CR	CR	Yes	Yes	0.41	Death	0.5	2013	2013			Yes	No
TARGET-20-PAWGPM	≥10	AAML1031	Low risk	48.6	50	53	No		t(8;21)	FLT3-ITD-wt	NPM1-wt	CEBPA-wt	CR	CR	No	Yes	1.08	Alive	4.43	2014	2018			Yes	No
TARGET-20-PAVRGN	＜10	AAML1031	Low risk	13.5	51	53	No		t(8;21)	FLT3-ITD-wt	NPM1-wt	CEBPA-wt	CR	CR	No	Yes	1.66	Alive	2.11	2013	2015			Yes	No
TARGET-20-PAVEEI	≥10	AAML1031	Standard risk	2.2	67	53	No		MLL	FLT3-ITD-wt	NPM1-wt	CEBPA-wt	CR		No	Yes	0.57	Death	0.68	2012	2013			Yes	No
TARGET-20-PAXBLX	＜10	AAML1031	Standard risk	5.6	86	53	Yes		MLL	FLT3-ITD-wt	NPM1-wt	CEBPA-wt	CR	CR	No	Yes	1.38	Alive	3.58	2015	2018			Yes	No
TARGET-20-PAWHIZ	≥10	AAML1031	Standard risk	5.1		53	No		MLL	FLT3-ITD-wt	NPM1-wt	CEBPA-wt	CR	CR	No	No	0.96	Alive	0.96	2014	2015			No	No
TARGET-20-PAVDBK	≥10	AAML1031	Low risk	32.3	90	54	No		t(8;21)	FLT3-ITD-wt	NPM1-wt	CEBPA-wt	CR	CR	No	No	6.01	Alive	6.01	2012	2018			No	No
TARGET-20-PAUZRX	≥10	AAML1031	Low risk	90.5	52	55	No		t(8;21)	FLT3-ITD-wt	NPM1-wt	CEBPA-wt	CR	CR	No	No	6.56	Alive	6.56	2012	2019			No	No
TARGET-20-PAXKIB	＜10	AAML1031	Low risk	20	70	55	No		t(8;21)	FLT3-ITD-wt	NPM1-wt	CEBPA-wt		CR	No	No	3.19	Alive	3.19	2015	2019			No	No
TARGET-20-PAVCHU	≥10	AAML1031	Low risk	5.2	78	55	No		t(8;21)	FLT3-ITD-wt	NPM1-wt	CEBPA-wt	CR	CR	No	No	6.33	Alive	6.33	2012	2018			No	No
TARGET-20-PAVJCJ	≥10	AAML1031	Standard risk	46.2	82	55	No		MLL	FLT3-ITD-wt	NPM1-wt	CEBPA-wt	Not in CR	Not in CR	No	Yes	0.08	Death	1.58	2012	2014			Yes	No
TARGET-20-PAWFTV	＜10	AAML1031	Low risk	291.5		55	No		inv(16)	FLT3-ITD-wt	NPM1-wt	CEBPA-wt	CR	CR	No	No	4.72	Alive	4.72	2014	2018			No	No
TARGET-20-PAUNVK	＜10	AAML1031	Low risk	13.3	60	56	No		t(8;21)	FLT3-ITD-wt	NPM1-wt	CEBPA-wt	CR	CR	No	No	5.43	Alive	5.43	2011	2017			No	No
TARGET-20-PAXLEF	＜10	AAML1031	Standard risk	218.4	79	56	No		MLL	FLT3-ITD-wt	NPM1-wt	CEBPA-wt	CR	CR	No	Yes	0.27	Alive	2.49	2015	2018			Yes	No
TARGET-20-PAXDEX	＜10	AAML1031	High risk	18.4	74	57	No		Normal	FLT3-ITD-mt	NPM1-mt	CEBPA-wt	CR	CR	Yes	No	3.28	Alive	3.28	2015	2018		0.7	No	Yes		SCT plus GO
TARGET-20-PAWRUX	＜10	AAML1031	Standard risk	75.9	54.4	57	No		Other	FLT3-ITD-wt	NPM1-wt	CEBPA-wt	CR	CR	No	No	3.62	Alive	3.62	2014	2018			No	No
TARGET-20-PAUYUH	＜10	AAML1031	Standard risk	17.8	64	58	No		Other	FLT3-ITD-wt	NPM1-wt	CEBPA-wt	CR		No	Yes	0.88	Death	0.88	2012	2013			No	No
TARGET-20-PAUUYJ	≥10	AAML1031	Low risk	9	73	58	No		Normal	FLT3-ITD-wt	NPM1-wt	1	CR	CR	No	Yes	1.78	Death	3.65	2012	2015			Yes	No
TARGET-20-PAVNVF	＜10	AAML1031	Low risk	18.9	83	58	No		t(8;21)	FLT3-ITD-wt	NPM1-wt	CEBPA-wt	CR		No	No	2.74	Alive	2.74	2013	2015			No	No
TARGET-20-PAVJVS	≥10	AAML1031	High risk	27.5	91	58	No		Normal	FLT3-ITD-mt	NPM1-wt	CEBPA-wt	Not in CR	Not in CR	No	Yes	0.16	Alive	5.24	2013	2018		0.61	No	No		Chemotherapy plus GO
TARGET-20-PAVBVA	≥10	AAML1031	High risk	56.4	38	59	Yes		Other	FLT3-ITD-mt	NPM1-wt	CEBPA-wt	CR	CR	No	Yes	1.28	Death	1.81	2012	2014		0.78	Yes	No		Chemotherapy plus GO
TARGET-20-PAWZKW	＜10	AAML1031	Low risk	15.2	70	59	No		inv(16)	FLT3-ITD-wt	NPM1-wt	CEBPA-wt	CR	CR	No	No	3.38	Alive	3.38	2015	2018			No	No
TARGET-20-PAWGSX	＜10	AAML1031	Low risk	10.5	79	59	No		t(8;21)	FLT3-ITD-wt	NPM1-wt	CEBPA-wt	CR	CR	No	No	4.36	Alive	4.36	2014	2018			No	No
TARGET-20-PAWGEW	＜10	AAML1031	High risk	5.7	26	60	No		Other	FLT3-ITD-wt	NPM1-wt	CEBPA-wt	CR	CR	Yes	No	4.59	Alive	4.59	2014	2018			No	No
TARGET-20-PAXMLW	≥10	AAML1031	High risk	97	90	60	No		Normal	FLT3-ITD-mt	NPM1-wt	CEBPA-wt	Not in CR	CR	No	Yes	0.28	Alive	2.56	2016	2018		2.06	Yes	No
TARGET-20-PAUUWT	≥10	AAML1031	Low risk	39.7	45	61	No		Normal	FLT3-ITD-wt	NPM1-wt	1	CR	CR	No	Yes	0.81	Death	3.8	2012	2015			Yes	No
TARGET-20-PAVYVR	＜10	AAML1031	Standard risk	38.7	69	61	No		MLL	FLT3-ITD-wt	NPM1-wt	CEBPA-wt	CR	CR	No	No	4.22	Alive	4.22	2014	2018			No	No
TARGET-20-PAXBZH	≥10	AAML1031	Standard risk	17.2		61	No		Normal	FLT3-ITD-mt	NPM1-wt	CEBPA-wt		CR	No	No	0.27	Death	0.27	2015	2015		0.3	No	No
TARGET-20-PAWAAX	＜10	AAML1031	Low risk	36.6	59	62	No		t(8;21)	FLT3-ITD-wt	NPM1-wt	CEBPA-wt	CR	CR	No	No	5.29	Alive	5.29	2013	2019			No	No
TARGET-20-PAVCVD	＜10	AAML1031	Standard risk	43.6	61	62	No		MLL	FLT3-ITD-wt	NPM1-wt	CEBPA-wt		CR	Yes	Yes	0.8	Death	1.28	2012	2013			Yes	No
TARGET-20-PAWYKA	＜10	AAML1031	Low risk	23	64.8	62	No		Normal	FLT3-ITD-wt	NPM1-mt	CEBPA-wt	CR	CR	No	No	3.02	Alive	3.02	2015	2018			No	No
TARGET-20-PAXIFA	＜10	AAML1031	High risk	35.2	82	63	No		Other	FLT3-ITD-wt	NPM1-wt	CEBPA-wt	Not in CR	Not in CR	No	Yes	0.19	Death	0.52	2015	2016			No	No
TARGET-20-PAVZZC	＜10	AAML1031	Standard risk	219.8		63	Yes		MLL	FLT3-ITD-wt	NPM1-wt	CEBPA-wt	Not in CR	Not in CR	No	Yes	0.09	Death	1.32	2013	2015			No	No
TARGET-20-PAVMPA	＜10	AAML1031	Standard risk	40.7	98	64	No		MLL	FLT3-ITD-wt	NPM1-wt	CEBPA-wt	CR	CR	Yes	No	5.36	Alive	5.36	2013	2018			No	No
TARGET-20-PAXCYN	＜10	AAML1031	Standard risk	73.5	80	65	Yes		MLL	FLT3-ITD-wt	NPM1-wt	CEBPA-wt	CR	CR		Yes	1.08	Alive	3.38	2015	2018			Yes	No
TARGET-20-PAVKNA	≥10	AAML1031	Low risk	21.1	85	65	No		Normal	FLT3-ITD-wt	NPM1-mt	CEBPA-wt	Not in CR	CR	No	No	5.39	Alive	5.39	2013	2018			No	No
TARGET-20-PAWUMM	≥10	AAML1031	Standard risk	38.5	89	65	No		MLL	FLT3-ITD-wt	NPM1-wt	CEBPA-wt	CR	CR	No	Yes	0.68	Death	1.39	2014	2016			Yes	No
TARGET-20-PAVKPK	＜10	AAML1031	Low risk	29.4	75	66	No		Normal	FLT3-ITD-wt	NPM1-wt	1	CR	CR	No	No	5.42	Alive	5.42	2013	2018			No	No
TARGET-20-PAVZJM	≥10	AAML1031	Standard risk	57.4	83	66	No		MLL	FLT3-ITD-wt	NPM1-wt	CEBPA-wt	CR	CR	No	No	5.17	Alive	5.17	2013	2018			No	No
TARGET-20-PAUXKI	≥10	AAML1031	Low risk	11.8	53	68	No		t(8;21)	FLT3-ITD-mt	NPM1-wt	CEBPA-wt	CR	CR		Yes	0.96	Death	1.98	2012	2014		0.07	Yes	No
TARGET-20-PAWJPN	≥10	AAML1031	High risk	83.1	84	68	No		Other	FLT3-ITD-mt	NPM1-wt	CEBPA-wt	Not in CR	CR	Yes	No	4.71	Alive	4.71	2014	2019		0.41	No	No
TARGET-20-PAUTJD	＜10	AAML1031	Standard risk	72.1	91	68	No		MLL	FLT3-ITD-wt	NPM1-wt	CEBPA-wt	CR	CR	No	Yes	0.67	Death	0.83	2012	2012			Yes	No
TARGET-20-PAWSHR	＜10	AAML1031	Low risk	17.2	79.5	68	No		t(8;21)	FLT3-ITD-wt	NPM1-wt	CEBPA-wt	Not in CR		No	Yes	1.16	Alive	4.25	2014	2019			Yes	No
TARGET-20-PAVSFB	≥10	AAML1031	Standard risk	232.6	41	69	No		Other	FLT3-ITD-mt	NPM1-wt	CEBPA-wt	CR	CR	Yes	Yes	0.79	Death	3.79	2013	2017		0.01	Yes	No
TARGET-20-PAVUAP	≥10	AAML1031	Low risk	74.1	91	69	No		inv(16)	FLT3-ITD-wt	NPM1-wt	CEBPA-wt	CR	CR	No	Yes	0.9	Alive	5.22	2013	2018			Yes	No
TARGET-20-PAWAMM	≥10	AAML1031	Low risk	160	35	70	No		Normal	FLT3-ITD-wt	NPM1-wt	1	CR	CR	No	Yes	0.72	Alive	5.08	2013	2018			Yes	No
TARGET-20-PAXCVR	＜10	AAML1031	Standard risk	157.5	82	70	No		MLL	FLT3-ITD-wt	NPM1-wt	CEBPA-wt	CR	CR	No	No	3.38	Alive	3.38	2015	2018			No	No
TARGET-20-PAWACC	＜10	AAML1031	Standard risk	276.2	97	70	No		MLL	FLT3-ITD-wt	NPM1-wt	CEBPA-wt	CR	CR	No	No	5.27	Alive	5.27	2013	2019			No	No
TARGET-20-PAUUSX	＜10	AAML1031	Standard risk	11.1		70	No		MLL	FLT3-ITD-wt	NPM1-wt	CEBPA-wt		Not in CR	No	Yes	0.18	Death	1.36	2012	2013			No	No
TARGET-20-PAXCLX	＜10	AAML1031	Standard risk	332.1		70			MLL	FLT3-ITD-wt	NPM1-wt	CEBPA-wt	Not in CR	CR	No	No	3.35	Alive	3.35	2015	2018			No	No
TARGET-20-PAVLBB	≥10	AAML1031	Standard risk	18.9	70	71	No		Normal	FLT3-ITD-wt	NPM1-wt	CEBPA-wt	CR	CR	Yes	Yes	0.77	Death	0.77	2013	2013			No	No
TARGET-20-PAXMIJ	＜10	AAML1031	Low risk	60.7	78	71	Yes		t(8;21)	FLT3-ITD-wt	NPM1-wt	CEBPA-wt	CR	CR	No	Yes	0.79	Alive	2.58	2016	2018			Yes	No
TARGET-20-PAVFDW	≥10	AAML1031	Low risk	15.8	79	71	No		Normal	FLT3-ITD-mt	NPM1-mt	CEBPA-wt	CR	CR	No	Yes	2.22	Alive	2.41	2012	2015		0.02	Yes	Yes
TARGET-20-PAVZBA	≥10	AAML1031	Standard risk	212.4	50	72	No		MLL	FLT3-ITD-wt	NPM1-wt	CEBPA-wt	Not in CR		No	Yes	0.22	Death	0.22	2013	2013			No	No
TARGET-20-PAVVAB	＜10	AAML1031	Standard risk	51.6	91	72	Yes		MLL	FLT3-ITD-wt	NPM1-wt	CEBPA-wt	CR	CR		Yes	2.11	Death	3.7	2013	2017			Yes	No
TARGET-20-PAVYVH	≥10	AAML1031	Low risk	19.9		72	No		Normal	FLT3-ITD-wt	NPM1-wt	1	CR	CR	No	No	5.35	Alive	5.35	2013	2019			No	No
TARGET-20-PAXANS	≥10	AAML1031	High risk	255.6	80	73	No		Other	FLT3-ITD-mt	NPM1-wt	CEBPA-wt	Not in CR	CR	Yes	No	3.87	Alive	3.87	2015	2019		0.58	No	No		SCT plus GO
TARGET-20-PAXETC	≥10	AAML1031	Standard risk	84.1	85	73	No		Other	FLT3-ITD-wt	NPM1-wt	CEBPA-wt	Not in CR	CR	No	Yes	0.27	Death	0.41	2015	2015			Yes	No
TARGET-20-PAXGTM	≥10	AAML1031	High risk	54.5	89	73	Yes		Other	FLT3-ITD-mt	NPM1-wt	CEBPA-wt	CR	CR	No	Yes	0.52	Death	0.52	2015	2016		1.16	No	No
TARGET-20-PAWZUF	≥10	AAML1031	High risk	214.7		73	No		Normal	FLT3-ITD-mt	NPM1-wt	CEBPA-wt	CR	CR	No	Yes	0.54	Death	1.46	2015	2016		0.8	Yes	No		Chemotherapy plus GO
TARGET-20-PAWCAW	＜10	AAML1031	High risk	329.2	79.3	73	No		Normal	FLT3-ITD-mt	NPM1-wt	CEBPA-wt	Not in CR	Not in CR	No	Yes	0.26	Alive	4.39	2013	2018		1.09	No	No
TARGET-20-PAVJZU	≥10	AAML1031	Low risk	34.6	74	74	No		Normal	FLT3-ITD-wt	NPM1-mt	CEBPA-wt	CR	CR	No	No	5.14	Alive	5.14	2013	2018			No	No
TARGET-20-PAWXCM	≥10	AAML1031	Standard risk	8.6	78	74	No		Other	FLT3-ITD-wt	NPM1-wt	CEBPA-wt	CR	CR	No	No	4.04	Alive	4.04	2015	2019			No	No
TARGET-20-PAXFAG	≥10	AAML1031	Standard risk	39.8	85	75	No		Normal	FLT3-ITD-wt	NPM1-wt	CEBPA-wt	Not in CR	CR	No	No	3.44	Alive	3.44	2015	2019			No	No
TARGET-20-PAWFMF	≥10	AAML1031	Low risk	29.7	90	76	No		Normal	FLT3-ITD-wt	NPM1-wt	1	CR	CR	No	No	4.02	Alive	4.02	2014	2018			No	No
TARGET-20-PAXEET	≥10	AAML1031	High risk	140		76	No		Other	FLT3-ITD-mt	NPM1-wt	CEBPA-wt	Not in CR	Not in CR	No	Yes	0.3	Death	0.5	2015	2016		0.52	No	No		Chemotherapy plus GO
TARGET-20-PAVWVT	＜10	AAML1031	Standard risk	64.3	86	77	No		Normal	FLT3-ITD-wt	NPM1-wt	CEBPA-wt	CR	CR	No	Yes	0.5	Alive	5.53	2013	2019			Yes	No
TARGET-20-PAVIDK	＜10	AAML1031	Standard risk	49	90	77	No		MLL	FLT3-ITD-wt	NPM1-wt	CEBPA-wt	CR	CR	No	No	5.46	Alive	5.75	2012	2018			No	No
TARGET-20-PAVUPX	＜10	AAML1031	Standard risk	280.1	86	78	No		MLL	FLT3-ITD-wt	NPM1-wt	CEBPA-wt	CR	CR	No	No	5.54	Alive	5.54	2013	2019			No	No
TARGET-20-PAWLTL	＜10	AAML1031	Standard risk	264.3	86	78	No		Other	FLT3-ITD-wt	NPM1-wt	CEBPA-wt	Not in CR		No	Yes	0.27	Alive	0.37	2014	2014			Yes	No
TARGET-20-PAXCFI	≥10	AAML1031	High risk	409.4		78	No		Other	FLT3-ITD-mt	NPM1-wt	CEBPA-wt	CR	CR	No	Yes	0.41	Death	0.91	2015	2016		0.81	Yes	No		Chemotherapy plus GO
TARGET-20-PAVBWL	＜10	AAML1031	High risk	130.9	78.6	78	No		Normal	FLT3-ITD-mt	NPM1-wt	1	CR	CR	Yes	No	6.65	Alive	6.65	2012	2019		0.58	No	No		SCT plus GO
TARGET-20-PAWGRP	≥10	AAML1031	Standard risk	12.4	68	79	No		MLL	FLT3-ITD-wt	NPM1-wt	CEBPA-wt	CR	CR		Yes	1	Death	1.81	2014	2016			Yes	No
TARGET-20-PAWBSF	＜10	AAML1031	Standard risk	51.4	70	79	No		MLL	FLT3-ITD-wt	NPM1-wt	CEBPA-wt	Not in CR	CR	No	Yes	0.65	Death	0.87	2013	2014			Yes	No
TARGET-20-PAUZVP	≥10	AAML1031	High risk	1.5	79	79	No		Other	FLT3-ITD-wt	NPM1-wt	CEBPA-wt	Not in CR	CR	Yes	Yes	2.01	Death	2.86	2012	2015			Yes	No
TARGET-20-PAVIZK	≥10	AAML1031	Low risk	127.5		79	No		Normal	FLT3-ITD-wt	NPM1-wt	1	Not in CR	CR	No	No	5.67	Alive	5.67	2012	2018			No	No
TARGET-20-PAWNYX	＜10	AAML1031	Standard risk	75.6	55	80	No		MLL	FLT3-ITD-wt	NPM1-wt	CEBPA-wt	CR	CR	No	Yes	0.92	Death	1.35	2014	2016			Yes	No
TARGET-20-PAVAYD	＜10	AAML1031	Low risk	316.4	82	80	No		inv(16)	FLT3-ITD-wt	NPM1-wt	CEBPA-wt	CR	CR	No	Yes	0.42	Death	0.42	2012	2012			No	No
TARGET-20-PAVPFR	≥10	AAML1031	Low risk	40.7	83	80	No		t(8;21)	FLT3-ITD-wt	NPM1-wt	CEBPA-wt	CR	CR	No	Yes	0.87	Alive	5.58	2013	2018			Yes	No
TARGET-20-PAVHTL	＜10	AAML1031	Low risk	58	90	80	No		Normal	FLT3-ITD-wt	NPM1-mt	CEBPA-wt	CR	CR	No	Yes	1.87	Alive	5.95	2012	2018			Yes	No
TARGET-20-PAVZEC	≥10	AAML1031	Standard risk	7.5	96	80	No		Other	FLT3-ITD-wt	NPM1-wt	CEBPA-wt	CR	CR	No	Yes	2.08	Alive	5.45	2013	2019			Yes	No
TARGET-20-PAVCNG	≥10	AAML1031	Low risk	186.5		80	No		Normal	FLT3-ITD-wt	NPM1-wt	1	CR	CR	No	Yes	0.76	Alive	6.02	2012	2018			Yes	No
TARGET-20-PAWANV	＜10	AAML1031	Low risk	117.4	69	81	Yes		inv(16)	FLT3-ITD-wt	NPM1-wt	CEBPA-wt	CR	CR	No	Yes	2.51	Alive	4.69	2013	2018			Yes	No
TARGET-20-PAWKLC	≥10	AAML1031	Low risk	33.3	76	81	No		t(8;21)	FLT3-ITD-wt	NPM1-wt	CEBPA-wt	Not in CR	CR	No	No	4.13	Alive	4.13	2014	2018			No	No
TARGET-20-PAWLAG	＜10	AAML1031	Standard risk	76.3	77	81	No		MLL	FLT3-ITD-wt	NPM1-wt	CEBPA-wt	CR	CR		Yes	1.03	Death	2	2014	2016			Yes	No
TARGET-20-PAXFEA	≥10	AAML1031	Low risk	170.2	78	81	No		Other	FLT3-ITD-mt	NPM1-wt	1			No	No	3.14	Alive	3.14	2015	2018		0.29	No	No
TARGET-20-PAVNIX	≥10	AAML1031	High risk	130.6	80	81	No		Normal	FLT3-ITD-mt	NPM1-mt	CEBPA-wt	CR		No	Yes	0.79	Death	0.83	2013	2014		1.82	Yes	Yes
TARGET-20-PAXMNG	≥10	AAML1031	Standard risk	58.2	83	81	No		MLL	FLT3-ITD-wt	NPM1-wt	CEBPA-wt	CR	CR	No	Yes	3.18	Alive	3.18	2016	2019			Yes	No
TARGET-20-PAXGSJ	＜10	AAML1031	High risk	262	86	81	No		Other	FLT3-ITD-mt	NPM1-wt	CEBPA-wt	CR	CR	Yes	No	3.43	Alive	3.43	2015	2019		0.47	No	No
TARGET-20-PAWHPL	＜10	AAML1031	Standard risk	200.1		81	No		MLL	FLT3-ITD-wt	NPM1-wt	CEBPA-wt	CR	CR		Yes	1	Alive	4.69	2014	2018			Yes	No
TARGET-20-PAWMPH	≥10	AAML1031	Low risk	129.5	41	82	No		inv(16)	FLT3-ITD-wt	NPM1-wt	CEBPA-wt	Not in CR	Not in CR	No	Yes	0.07	Alive	4.42	2014	2019			No	No
TARGET-20-PAXHLD	＜10	AAML1031	Low risk	42.3	78	82	No		Normal	FLT3-ITD-wt	NPM1-mt	CEBPA-wt	CR	CR	No	Yes	1.15	Alive	3.39	2015	2019			Yes	No
TARGET-20-PAVZHF	≥10	AAML1031	Standard risk	27.3	81	82	No		Other	FLT3-ITD-wt	NPM1-wt	CEBPA-wt	CR	CR	Yes	Yes	0.97	Death	0.97	2013	2014			No	No
TARGET-20-PAUUHV	≥10	AAML1031	Standard risk	247.8	81	82			MLL	FLT3-ITD-wt	NPM1-wt	CEBPA-wt	CR	CR	No	Yes	0.28	Death	0.59	2012	2012			Yes	No
TARGET-20-PAUJNJ	＜10	AAML1031	Standard risk	141.7	87	82	No		Other	FLT3-ITD-wt	NPM1-wt	CEBPA-wt	Not in CR	CR	Yes	Yes	0.57	Alive	6.91	2011	2018			Yes	No
TARGET-20-PAUULL	＜10	AAML1031	Standard risk	155.2	88	82	No		MLL	FLT3-ITD-wt	NPM1-wt	CEBPA-wt	CR	CR	No	Yes	0.31	Death	0.67	2012	2012			Yes	No
TARGET-20-PAXGRE	＜10	AAML1031	High risk	196.3	89	82	No		Other	FLT3-ITD-wt	NPM1-wt	CEBPA-wt	CR	CR	Yes	No	3.47	Alive	3.47	2015	2019			No	No
TARGET-20-PAXMFG	≥10	AAML1031	Low risk	10.5	91	82	No		t(8;21)	FLT3-ITD-wt	NPM1-wt	CEBPA-wt	CR	CR	No	No	2.93	Alive	2.93	2016	2018			No	No
TARGET-20-PAWHAX	≥10	AAML1031	Low risk	29.5	88.5	82			Normal	FLT3-ITD-wt	NPM1-mt	CEBPA-wt	CR	CR	No	No	4.35	Alive	4.35	2014	2018			No	No
TARGET-20-PAWLAJ	≥10	AAML1031	Low risk	208.8	80	83	Yes		inv(16)	FLT3-ITD-wt	NPM1-wt	CEBPA-wt	CR	CR	No	No	4.06	Alive	4.06	2014	2018			No	No
TARGET-20-PAWTWW	≥10	AAML1031	Standard risk	206.9	86	83	No		MLL	FLT3-ITD-mt	NPM1-wt	CEBPA-wt	CR		No	Yes	1.32	Death	1.56	2014	2016		0.09	Yes	No
TARGET-20-PAVFPR	≥10	AAML1031	Low risk	63.8	90	83	No		t(8;21)	FLT3-ITD-wt	NPM1-wt	CEBPA-wt	CR	CR	No	No	5.51	Alive	5.51	2012	2018			No	No
TARGET-20-PAXEWS	＜10	AAML1031	Standard risk	74.2	55	84	Yes		Other	FLT3-ITD-wt	NPM1-wt	CEBPA-wt	CR	CR	No	No	3.44	Alive	3.44	2015	2019			No	No
TARGET-20-PAXHCC	≥10	AAML1031	Low risk	89.3	60	84	No		Normal	FLT3-ITD-mt	NPM1-wt	1	CR		No	No	2.51	Alive	3.16	2015	2018		0.1	No	No
TARGET-20-PAXEFX	≥10	AAML1031	High risk	154.6	73	84	No		Other	FLT3-ITD-mt	NPM1-wt	CEBPA-wt	Not in CR		No	Yes	0.74	Alive	3.46	2015	2019		0.55	Yes	No		Chemotherapy plus GO
TARGET-20-PAXAXY	≥10	AAML1031	Low risk	11.4	74	84	No		Normal	FLT3-ITD-wt	NPM1-wt	1	Not in CR	CR	No	Yes	0.96	Alive	3.26	2015	2018			Yes	No
TARGET-20-PAVHUF	＜10	AAML1031	Standard risk	400.2	82	84	No		Normal	FLT3-ITD-wt	NPM1-wt	CEBPA-wt	Not in CR	Not in CR	No	Yes	0.2	Death	1.31	2012	2014			No	No
TARGET-20-PAVTRU	≥10	AAML1031	High risk	157	86	84	No		Other	FLT3-ITD-mt	NPM1-wt	CEBPA-wt	CR		Yes	Yes	0.74	Death	2.14	2013	2015		0.81	Yes	No		SCT plus GO
TARGET-20-PAVYYR	≥10	AAML1031	Standard risk	101.7	95	84	No		MLL	FLT3-ITD-wt	NPM1-wt	CEBPA-wt	CR	CR	No	Yes	0.58	Death	0.68	2013	2014			Yes	No
TARGET-20-PAWURP	＜10	AAML1031	Standard risk	186.3	71.2	84	No		Other	FLT3-ITD-wt	NPM1-wt	CEBPA-wt	CR	CR	No	No	3.33	Alive	3.33	2014	2018			No	No
TARGET-20-PAXKZN	＜10	AAML1031	Standard risk	453.8	72	85	Yes		MLL	FLT3-ITD-wt	NPM1-wt	CEBPA-wt	CR	CR	No	No	2.61	Alive	2.61	2015	2018			No	No
TARGET-20-PAUVCL	≥10	AAML1031	High risk	96.2	73	85	No		Normal	FLT3-ITD-mt	NPM1-mt	CEBPA-wt	CR	CR		Yes	0.62	Death	0.72	2012	2012		6.84	Yes	Yes
TARGET-20-PAWPBT	＜10	AAML1031	Standard risk	8.2	86	85	No		Normal	FLT3-ITD-wt	NPM1-wt	CEBPA-wt	Not in CR	CR	Yes	Yes	1.72	Alive	4.18	2014	2018			Yes	No
TARGET-20-PAWMDY	≥10	AAML1031	Low risk	21.8	88	85	Yes		Normal	FLT3-ITD-wt	NPM1-mt	CEBPA-wt	CR	CR	No	Yes	0.68	Death	0.68	2014	2015			No	No
TARGET-20-PAWIVB	≥10	AAML1031	Standard risk	246.7	95	85	No		MLL	FLT3-ITD-mt	NPM1-wt	CEBPA-wt	Not in CR	CR	No	Yes	1.07	Alive	4.74	2014	2019		0.01	Yes	No
TARGET-20-PAWMLK	≥10	AAML1031	Low risk	50	75	86	No		Normal	FLT3-ITD-mt	NPM1-mt	CEBPA-wt	CR	CR	No	No	4.38	Alive	4.38	2014	2018		0.02	No	Yes
TARGET-20-PAXIJB	＜10	AAML1031	Low risk	53	66	87	No		t(8;21)	FLT3-ITD-wt	NPM1-wt	CEBPA-wt	CR	CR		Yes	1.12	Alive	3.35	2015	2019			Yes	No
TARGET-20-PAVAAS	≥10	AAML1031	Low risk	60.5	73	87			t(8;21)	FLT3-ITD-wt	NPM1-wt	CEBPA-wt	CR	CR	No	Yes	0.76	Death	1.51	2012	2013			Yes	No
TARGET-20-PAVBUX	≥10	AAML1031	Standard risk	143.7	79	87	No		Normal	FLT3-ITD-mt	NPM1-wt	CEBPA-wt	CR	CR		Yes	0.44	Death	1.17	2012	2013		0.05	Yes	No
TARGET-20-PAUWUZ	≥10	AAML1031	High risk	49.3	90	87	No		Other	FLT3-ITD-wt	NPM1-wt	CEBPA-wt	CR	CR	Yes	No	6.92	Alive	6.92	2012	2019			No	No
TARGET-20-PAUVGD	＜10	AAML1031	High risk	92.4	90	87	No		Other	FLT3-ITD-mt	NPM1-wt	CEBPA-wt	Not in CR	CR	No	Yes	0.32	Alive	6.36	2012	2018		0.78	Yes	No		Chemotherapy plus GO
TARGET-20-PAXCWR	≥10	AAML1031	High risk	130.5	93	87	No		Other	FLT3-ITD-mt	NPM1-wt	CEBPA-wt	CR		Yes	No	3.14	Alive	3.42	2015	2018		7.06	No	No		SCT plus GO
TARGET-20-PAWKIW	＜10	AAML1031	Standard risk	172.8		87			Normal	FLT3-ITD-wt	NPM1-wt	CEBPA-wt	Death	Death	No	Yes	0.1	Death	0.1	2014	2014			No	No
TARGET-20-PAVDPF	＜10	AAML1031	Standard risk	185.3	85	88	No		Other	FLT3-ITD-wt	NPM1-wt	CEBPA-wt	Not in CR	CR	No	Yes	0.81	Death	1.23	2012	2013			Yes	No
TARGET-20-PAVDXS	≥10	AAML1031	Standard risk	155.4	90	88	Yes		MLL	FLT3-ITD-wt	NPM1-wt	CEBPA-wt	CR		Yes	Yes	1.95	Death	2.7	2012	2015			Yes	No
TARGET-20-PAWMKP	≥10	AAML1031	Low risk	82.1	91	88	No		t(8;21)	FLT3-ITD-wt	NPM1-wt	CEBPA-wt	CR	CR	No	Yes	1.42	Alive	4.37	2014	2018			Yes	No
TARGET-20-PAUWYR	≥10	AAML1031	Standard risk	47.1	91	88	No		MLL	FLT3-ITD-wt	NPM1-wt	CEBPA-wt	CR	CR	No	No	6.58	Alive	6.58	2012	2018			No	No
TARGET-20-PAVBZY	＜10	AAML1031	Standard risk	240		88	No		MLL	FLT3-ITD-wt	NPM1-wt	CEBPA-wt	CR	CR	No	No	6.57	Alive	6.57	2012	2019			No	No
TARGET-20-PAUPPD	＜10	AAML1031	Standard risk	308		88			MLL	FLT3-ITD-wt	NPM1-wt	CEBPA-wt	CR	CR	No	Yes	0.83	Death	2.5	2011	2014			Yes	No
TARGET-20-PAWGCP	＜10	AAML1031	Low risk	49.8	60	89	No		inv(16)	FLT3-ITD-wt	NPM1-wt	CEBPA-wt	CR	CR	No	No	4.64	Alive	4.64	2014	2018			No	No
TARGET-20-PAWKPU	≥10	AAML1031	High risk	61.7	83	89	No		Other	FLT3-ITD-mt	NPM1-wt	CEBPA-wt	CR	CR	Yes	Yes	0.95	Death	0.95	2014	2015		15.8	No	No		SCT plus GO
TARGET-20-PAWAKF	≥10	AAML1031	Standard risk	473.2		89			Other	FLT3-ITD-wt	NPM1-wt	CEBPA-wt	Not in CR	CR	No	Yes	0.98	Death	3.17	2013	2017			Yes	No
TARGET-20-PAUSMT	≥10	AAML1031	Standard risk	455.4	93.5	89	No		Other	FLT3-ITD-wt	NPM1-wt	CEBPA-wt	CR	CR	Yes	Yes	0.72	Death	1.13	2012	2013			Yes	No
TARGET-20-PAUVMN	≥10	AAML1031	Low risk	307.5	90	90	No		Normal	FLT3-ITD-wt	NPM1-wt	1	Not in CR	CR	No	Yes	0.86	Alive	6.14	2012	2018			Yes	No
TARGET-20-PAVPVK	＜10	AAML1031	Standard risk	106.9	94.5	90	No		MLL	FLT3-ITD-wt	NPM1-wt	CEBPA-wt	CR	CR	No	No	3.41	Alive	3.41	2013	2016			No	No
TARGET-20-PAUPDB	≥10	AAML1031	High risk	307.3		90	No			FLT3-ITD-mt	NPM1-wt	CEBPA-wt	Not in CR	Not in CR	No	Yes	0.17	Death	1.52	2011	2013		0.7	No	No		Chemotherapy plus GO
TARGET-20-PAWCKH	＜10	AAML1031	Low risk	218.4	64	91	No		Normal	FLT3-ITD-wt	NPM1-wt	1	CR	CR	No	No	4.25	Alive	4.25	2013	2018			No	No
TARGET-20-PAWICA	＜10	AAML1031	Standard risk	550		91	No		MLL	FLT3-ITD-wt	NPM1-wt	CEBPA-wt	CR	Not in CR	No	Yes	0.2	Alive	4.64	2014	2018			Yes	No
TARGET-20-PAVKKI	＜10	AAML1031	High risk	165		91	No		Normal	FLT3-ITD-mt	NPM1-wt	CEBPA-wt	Not in CR	CR	Yes	Yes	1.15	Death	1.73	2013	2014		0.83	Yes	No		SCT plus GO
TARGET-20-PAVVAM	≥10	AAML1031	Low risk	16.2	76	92	No		t(8;21)	FLT3-ITD-wt	NPM1-wt	CEBPA-wt	CR	CR	No	Yes	1.21	Death	1.78	2013	2015			Yes	No
TARGET-20-PAUWNT	≥10	AAML1031	Low risk	68.3	88	92	No		t(8;21)	FLT3-ITD-wt	NPM1-wt	CEBPA-wt	Not in CR	CR	No	Yes	6.34	Death	6.34	2012	2018			No	No
TARGET-20-PAXLJV	≥10	AAML1031	High risk	392	95	92	No		Normal	FLT3-ITD-mt	NPM1-wt	1	CR	CR	Yes	No	2.88	Alive	2.88	2015	2018		0.79	No	No		SCT plus GO
TARGET-20-PAXLYJ	＜10	AAML1031	Standard risk	49.1	71	93	No		MLL	FLT3-ITD-wt	NPM1-wt	CEBPA-wt	Not in CR		No	No	2.25	Alive	2.25	2016	2018			No	No
TARGET-20-PAWTYD	≥10	AAML1031	High risk	438.3		93	No		Other	FLT3-ITD-mt	NPM1-wt	CEBPA-wt	Not in CR	Not in CR	No	Yes	0.15	Death	0.81	2014	2015		0.04	No	No
TARGET-20-PAXIIP	≥10	AAML1031	Standard risk	174.8	89	94	No		Other	FLT3-ITD-wt	NPM1-wt	CEBPA-wt	CR		No	No	3.29	Alive	3.29	2015	2019			No	No
TARGET-20-PAWUWJ	＜10	AAML1031	Low risk	185.1	95	94	Yes		Other	FLT3-ITD-wt	NPM1-wt	1	CR	CR	No	Yes	0.99	Alive	3.58	2014	2018			Yes	No
TARGET-20-PAXGYZ	＜10	AAML1031	Low risk	478.5		94			inv(16)	FLT3-ITD-wt	NPM1-wt	CEBPA-wt	Death	Death	No	Yes	0.01	Death	0.01	2015	2015			No	No
TARGET-20-PAVESI	＜10	AAML1031	High risk	407.6		94			Normal	FLT3-ITD-mt	NPM1-wt	CEBPA-wt	Not in CR	Not in CR	No	Yes	0.21	Alive	0.75	2012	2013		0.87	No	No
TARGET-20-PAUYCA	≥10	AAML1031	Low risk	209.6	93.1	94			Normal	FLT3-ITD-wt	NPM1-mt	CEBPA-wt	CR	CR	No	No	2.37	Alive	2.37	2012	2014			No	No
TARGET-20-PAWBVL	≥10	AAML1031	High risk	211.1	77	95	No		Other	FLT3-ITD-mt	NPM1-wt	CEBPA-wt	Not in CR	Not in CR	No	Yes	0.21	Alive	4.48	2013	2018		0.81	No	No		Chemotherapy plus GO
TARGET-20-PAUUTI	≥10	AAML1031	Low risk	96.2	85	95			Normal	FLT3-ITD-wt	NPM1-wt	1	CR	CR	No	No	6.98	Alive	6.98	2012	2019			No	No
TARGET-20-PAURJZ	＜10	AAML1031	Standard risk	257.6	87	95	No		Other	FLT3-ITD-wt	NPM1-wt	CEBPA-wt	CR	CR		Yes	1.08	Alive	6.3	2011	2018			Yes	No
TARGET-20-PAWUUE	＜10	AAML1031	High risk	171.7	89	95	No		Normal	FLT3-ITD-mt	NPM1-mt	CEBPA-wt	CR	CR	Yes	No	3.48	Alive	3.48	2014	2018		1.29	No	Yes		SCT plus GO
TARGET-20-PAVHFP	≥10	AAML1031	High risk	523.7	92	95	Yes		Normal	FLT3-ITD-mt	NPM1-wt	1	CR	CR	No	Yes	1.05	Alive	6.35	2012	2019		0.57	Yes	No		Chemotherapy plus GO
TARGET-20-PAVTRM	≥10	AAML1031	Low risk	160	94	95	No		Normal	FLT3-ITD-wt	NPM1-mt	CEBPA-wt	CR	CR	No	Yes	1.3	Alive	5.09	2013	2018			Yes	No
TARGET-20-PAVALK	＜10	AAML1031	Standard risk	712.7	95	95	No		MLL	FLT3-ITD-wt	NPM1-wt	CEBPA-wt	CR	CR	No	Yes	1.49	Alive	6.04	2012	2018			Yes	No
TARGET-20-PAXBHX	＜10	AAML1031	High risk	206.4		95	No		Normal	FLT3-ITD-mt	NPM1-wt	CEBPA-wt	Not in CR	Not in CR	No	Yes	0.04	Alive	3.59	2015	2018		0.92	No	No
TARGET-20-PAWSWU	＜10	AAML1031	Standard risk	542.5		95			MLL	FLT3-ITD-wt	NPM1-wt	CEBPA-wt	Death	Death	No	Yes	0.03	Death	0.03	2014	2014			No	No
TARGET-20-PAWRGZ	＜10	AAML1031	High risk	195	92.2	95	No		Normal	FLT3-ITD-mt	NPM1-mt	CEBPA-wt	CR	CR	Yes	No	3.84	Alive	3.84	2014	2018		0.67	No	Yes		SCT plus GO
TARGET-20-PAVSYK	＜10	AAML1031	Standard risk	918.5		95			Other	FLT3-ITD-wt	NPM1-wt	CEBPA-wt	Not in CR	CR	Yes	Yes	0.78	Death	0.78	2013	2014			No	No
TARGET-20-PAWEAD	＜10	AAML1031	High risk	322.4	75	96	No		Normal	FLT3-ITD-mt	NPM1-wt	CEBPA-wt	Not in CR	CR	Yes	Yes	1.45	Alive	4.29	2014	2018		0.84	Yes	No		SCT plus GO
TARGET-20-PAVNHN	＜10	AAML1031	Standard risk	217.1	84	96	No		MLL	FLT3-ITD-wt	NPM1-wt	CEBPA-wt	CR	CR	No	Yes	0.38	Death	0.57	2013	2013			Yes	No
TARGET-20-PAVWEA	＜10	AAML1031	Standard risk	355.6		97	No		MLL	FLT3-ITD-wt	NPM1-wt	CEBPA-wt	CR	CR	No	No	5.25	Alive	5.25	2013	2018			No	No
TARGET-20-PAVLYV	≥10	AAML1031	Standard risk	357.9		97			MLL	FLT3-ITD-wt	NPM1-wt	CEBPA-wt	CR	CR	No	Yes	0.69	Alive	5.12	2013	2018			Yes	No
TARGET-20-PAWGTG	＜10	AAML1031	Standard risk	55	97	98	No		Other	FLT3-ITD-wt	NPM1-wt	CEBPA-wt	CR	Not in CR	No	Yes	0.28	Death	0.61	2014	2014			No	No
TARGET-20-PAUUKZ	＜10	AAML1031	Standard risk	310	98	99	No		MLL	FLT3-ITD-wt	NPM1-wt	CEBPA-wt	CR	CR	No	Yes	0.83	Alive	6.14	2012	2018			Yes	No
TARGET-20-PAWUUY	＜10	AAML1031	Low risk	22.1	17	25.8	No		t(8;21)	FLT3-ITD-wt	NPM1-wt	CEBPA-wt	CR	CR	No	Yes	1.35	Alive	3.38	2014	2018			Yes	No
TARGET-20-PAXIPM	≥10	AAML1031	Low risk	5.5	24	4.4	Yes		Normal	FLT3-ITD-wt	NPM1-mt	CEBPA-wt	CR	CR	No	No	2.44	Alive	2.44	2015	2018			No	No
TARGET-20-PAVFKS	≥10	AAML1031	Standard risk	1.5	25	6.7	No		Normal	FLT3-ITD-wt	NPM1-wt	CEBPA-wt	Not in CR	CR	No	No	4.49	Alive	4.49	2012	2017			No	No
TARGET-20-PAUYKH	＜10	AAML1031	Standard risk	7.2	28	10.1	No		Other	FLT3-ITD-wt	NPM1-wt	CEBPA-wt	CR	CR	No	Yes	0.78	Alive	6.19	2012	2018			Yes	No
TARGET-20-PAXGDZ	＜10	AAML1031	Standard risk	110.2	29	19.8	No		Normal	FLT3-ITD-wt	NPM1-wt	CEBPA-wt	Not in CR	CR	Yes	No	3.41	Alive	3.41	2015	2019			No	No
TARGET-20-PAWGAZ	≥10	AAML1031	Standard risk	2.8	30	0.9	No		Other	FLT3-ITD-wt	NPM1-wt	CEBPA-wt	CR	CR	Yes	No	0.56	Alive	0.56	2014	2014			No	No
TARGET-20-PAVSAN	＜10	AAML1031	Low risk	81.6	30	29.4	Yes		inv(16)	FLT3-ITD-wt	NPM1-wt	CEBPA-wt	CR	CR		Yes	1.24	Alive	5.04	2013	2018			Yes	No
TARGET-20-PAXKUA	＜10	AAML1031	Low risk	21.9	35		No		Normal	FLT3-ITD-mt	NPM1-mt	CEBPA-wt	CR	CR	No	No	2.39	Alive	2.39	2015	2018		0.02	No	Yes
TARGET-20-PAXIPJ	≥10	AAML1031	Low risk	8.1	36	10.4	No		inv(16)	FLT3-ITD-wt	NPM1-wt	CEBPA-wt	CR	CR	No	No	3.39	Alive	3.39	2015	2019			No	No
TARGET-20-PAWKJC	＜10	AAML1031	Standard risk	4.6	36	17.6	No		Normal	FLT3-ITD-mt	NPM1-wt	CEBPA-wt	CR	CR	Yes	Yes	2.4	Death	2.57	2014	2017		0.23	Yes	No
TARGET-20-PAUNYL	≥10	AAML1031	Standard risk	0.9	37		No		MLL	FLT3-ITD-wt	NPM1-wt	CEBPA-wt		CR	No	Yes	0.81	Death	1.36	2011	2013			Yes	No
TARGET-20-PAWJVZ	＜10	AAML1031	Standard risk	18.4	60		No		Other	FLT3-ITD-wt	NPM1-wt	CEBPA-wt	CR	CR	No	Yes	0.39	Death	0.93	2014	2015			Yes	No
TARGET-20-PAVTBA	＜10	AAML1031	High risk	15.9	60	57.3	No		Other	FLT3-ITD-wt	NPM1-wt	CEBPA-wt	Not in CR	Not in CR	No	Yes	0.16	Death	0.58	2013	2013			No	No
TARGET-20-PAURDN	＜10	AAML1031	Standard risk	197.5	60	83.9	No		Normal	FLT3-ITD-mt	NPM1-wt	CEBPA-wt	Not in CR	Not in CR	No	Yes	0.22	Death	1.18	2011	2013		0.17	No	No
TARGET-20-PAXBAZ	≥10	AAML1031	Standard risk	8.8	71	11.2	No		Other	FLT3-ITD-wt	NPM1-wt	CEBPA-wt	CR	CR		Yes	1.64	Alive	3.56	2015	2018			Yes	No
TARGET-20-PAVWBW	＜10	AAML1031	Standard risk	58	75	52.9	No		MLL	FLT3-ITD-wt	NPM1-wt	CEBPA-wt	CR	CR	No	Yes	1.68	Death	1.93	2013	2015			Yes	No
TARGET-20-PAWUEX	≥10	AAML1031	Low risk	39.6	76	81.5	No		t(8;21)	FLT3-ITD-wt	NPM1-wt	CEBPA-wt	CR	Not in CR	No	Yes	0.23	Death	0.82	2014	2015			No	No
TARGET-20-PAWRGN	≥10	AAML1031	Standard risk	7.5	82	26.9	No		Other	FLT3-ITD-wt	NPM1-wt	CEBPA-wt	Not in CR	CR	Yes	No	3.72	Alive	3.72	2014	2018			No	No
TARGET-20-PAXGNZ	＜10	AAML1031	Standard risk	14.3	85		No		Other	FLT3-ITD-wt	NPM1-wt	CEBPA-wt	Not in CR	CR	No	Yes	0.28	Alive	0.29	2015	2015			Yes	No
TARGET-20-PAWNHU	≥10	AAML1031	High risk	147.7	87	89.7	Yes		Other	FLT3-ITD-mt	NPM1-wt	CEBPA-wt	CR	CR	Yes	No	4.05	Alive	4.05	2014	2018		0.78	No	No		SCT plus GO
TARGET-20-PAUSZL	≥10	AAML1031	Standard risk	171.8	89	84.8			MLL	FLT3-ITD-wt	NPM1-wt	CEBPA-wt	Death	Death	No	Yes	0.04	Death	0.04	2012	2012			No	No
TARGET-20-PAXBNE	≥10	AAML1031	Standard risk	135.4	92		No		MLL	FLT3-ITD-wt	NPM1-wt	CEBPA-wt	CR	CR	No	No	3.48	Alive	3.48	2015	2018			No	No
TARGET-20-PAXKAX	≥10	AAML1031	High risk	106.7	93	87.8	No		Normal	FLT3-ITD-mt	NPM1-mt	CEBPA-wt	CR	CR	No	No	2.46	Alive	2.46	2015	2018		0.7	No	Yes		Chemotherapy plus GO
TARGET-20-PAWVVR	≥10	AAML1031	Low risk	109.8	94	96.3	No		Normal	FLT3-ITD-wt	NPM1-wt	1	CR	CR	No	No	3.44	Alive	3.44	2015	2018			No	No
TARGET-20-PAXCZX	＜10	AAML1031	Low risk	8.5	95	83.5	No		Normal	FLT3-ITD-wt	NPM1-mt	CEBPA-wt	CR	CR	No	Yes	1.3	Death	1.99	2015	2017			Yes	No
TARGET-20-PAVLWY	＜10	AAML1031	Standard risk	245.9	95		Yes		MLL	FLT3-ITD-wt	NPM1-wt	CEBPA-wt	Not in CR	Not in CR	No	Yes	0.08	Death	0.47	2013	2013			No	No
TARGET-20-PAXIWR	＜10	AAML1031	Standard risk	264.3	30.5	33.3	No		Normal	FLT3-ITD-mt	NPM1-wt	CEBPA-wt	Not in CR	CR	Yes	Yes	0.68	Death	0.68	2015	2016		0.04	No	No
TARGET-20-PAXGES	＜10	AAML1031	Standard risk	315.2	77.6		No		Normal	FLT3-ITD-wt	NPM1-wt	CEBPA-wt	Not in CR	Not in CR	No	Yes	0.22	Death	0.44	2015	2016			No	No
TARGET-20-PAWZAX	＜10	AAML1031	Standard risk	2.7	72.2		No		MLL	FLT3-ITD-wt	NPM1-wt	CEBPA-wt	CR	CR	No	Yes	0.68	Death	1.58	2015	2016			Yes	No
TARGET-20-PAWZAW	≥10	AAML1031	Low risk	12.2	67.5	37.5			t(8;21)	FLT3-ITD-wt	NPM1-wt	CEBPA-wt	CR	CR	No	Yes	0.37	Death	0.75	2015	2015			Yes	No
TARGET-20-PAWUTL	＜10	AAML1031	Standard risk	74.1	94.1	98.5	No		Other	FLT3-ITD-wt	NPM1-wt	CEBPA-wt	Not in CR	CR	No	Yes	0.88	Alive	4	2014	2018			Yes	No
TARGET-20-PAWSZL	＜10	AAML1031	High risk	44.3	95.2	75.5	No		Normal	FLT3-ITD-mt	NPM1-mt	CEBPA-wt	CR	CR	Yes	No	3.74	Alive	3.74	2014	2018		0.77	No	Yes		SCT plus GO
TARGET-20-PAWIAT	≥10	AAML1031	Low risk	10.8	61.6		No		t(8;21)	FLT3-ITD-wt	NPM1-wt	CEBPA-wt	CR	CR	No	No	4.26	Alive	4.26	2014	2018			No	No
TARGET-20-PAWHUX	＜10	AAML1031	Standard risk	16.2	57.6	11.5	No		Other	FLT3-ITD-wt	NPM1-wt	CEBPA-wt	CR	CR	No	No	4.27	Alive	4.27	2014	2018			No	No
TARGET-20-PAWHRB	≥10	AAML1031	Low risk	58.2		95.5			t(8;21)	FLT3-ITD-wt	NPM1-wt	CEBPA-wt	CR	CR	No	No	2.65	Alive	2.65	2014	2016			No	No
TARGET-20-PAWAXV	＜10	AAML1031	Low risk	10.4			No		inv(16)	FLT3-ITD-wt	NPM1-wt	CEBPA-wt	CR	CR	No	Yes	0.67	Death	1.6	2013	2015			Yes	No
TARGET-20-PAVIDJ	＜10	AAML1031	Low risk	118.1	52.5	6.4	No		inv(16)	FLT3-ITD-wt	NPM1-wt	CEBPA-wt	CR	CR	No	No	6	Alive	6	2012	2018			No	No
TARGET-20-PAUSTZ	≥10	AAML1031	Standard risk	79.3	25.2	25.3	No		Other	FLT3-ITD-mt	NPM1-wt	CEBPA-wt	Not in CR	Not in CR	No	Yes	0.21	Death	0.56	2012	2012		0.04	No	No
TARGET-20-PAWXZJ	≥10	AAML1031	Low risk	42.4	44.8		No		inv(16)	FLT3-ITD-wt	NPM1-wt	CEBPA-wt	CR	CR	No	No	3.5	Alive	3.5	2015	2018			No	No
TARGET-20-PANVMR	＜10	AAML03P1	Standard risk	19.6	51	0	No	M7	Other	FLT3-ITD-wt	NPM1-wt	CEBPA-wt	Not in CR	Not in CR		Yes	0.12	Alive	7.5		2013	WT1-wt		No	No
TARGET-20-PANRBV	＜10	AAML03P1	Standard risk	69.7		25	No	M5	Other	FLT3-ITD-wt	NPM1-wt	CEBPA-wt	CR	Not in CR	No	Yes	0.13	Death	0.72		2005	WT1-wt		No	No
TARGET-20-PANXVZ	＜10	AAML03P1	Standard risk	4.1	74	0	No	M5	MLL	FLT3-ITD-wt	NPM1-wt	CEBPA-wt	Not in CR	CR	No	No	4.45	Alive	4.45		2010	WT1-wt		No	No
TARGET-20-PARVSF	＜10	AAML0531	Standard risk	86.9	46.5	18.5	No	M6	Normal	FLT3-ITD-wt	NPM1-wt	CEBPA-wt	CR	CR	No	Yes	0.61	Alive	6.01	2008	2014	WT1-mt		Yes	No	GO
TARGET-20-PASIEJ	＜10	AAML0531	High risk	5.4	30	19.1	No	M2	Normal	FLT3-ITD-mt	NPM1-wt	CEBPA-wt	CR	CR	No	Yes	1.15	Death	3.06	2008	2011	WT1-wt	0.54	Yes	No	GO	Chemotherapy plus GO
TARGET-20-PASLTF	≥10	AAML0531	Low risk	49.2	81	67	No		Normal	FLT3-ITD-wt	NPM1-wt	1	CR	CR	No	No	5.18	Alive	5.18	2009	2014	WT1-wt		No	No	GO
TARGET-20-PASRLS	＜10	AAML0531	Standard risk	11.7	3	0	No	M7	Normal	FLT3-ITD-wt	NPM1-wt	CEBPA-wt	Not in CR	CR	No	No	4.87	Alive	4.87	2009	2014	WT1-wt		No	No	GO
TARGET-20-PATESX	＜10	AAML0531	Standard risk	21.1	24	36	No	M6	Other	FLT3-ITD-wt	NPM1-wt	CEBPA-wt	Not in CR	CR	No	No	4.99	Alive	4.99	2010	2015	WT1-wt		No	No	NO GO
TARGET-20-PAMVKZ	≥10	AAML03P1		248	74	85	Yes	M2		FLT3-ITD-wt	NPM1-wt	CEBPA-wt	CR	CR	No	Yes	1.42	Death	1.9	2004	2005	WT1-wt		Yes	No	GO
TARGET-20-PAMVVP	＜10	AAML03P1	Low risk	16.1	41	39	No	M2	Normal	FLT3-ITD-wt	NPM1-mt	CEBPA-wt	CR	CR	No	No	9.06	Alive	9.06	2004	2013	WT1-wt		No	No	GO
TARGET-20-PAMYAS	≥10	AAML03P1	Standard risk	5.6	63	18	No	M2	Other	FLT3-ITD-mt	NPM1-wt	CEBPA-wt	Not in CR	CR	No	Yes	2.72	Alive	8.94	2004	2013	WT1-wt	0.15	Yes	No	GO
TARGET-20-PAMYGX	＜10	AAML03P1	Standard risk	16	79	31	No	M7	Other	FLT3-ITD-wt	NPM1-wt	CEBPA-wt	CR	CR	No	No	9.26	Alive	9.26	2004	2013	WT1-wt		No	No	GO
TARGET-20-PAMYJX	≥10	AAML03P1	Standard risk	18.4	25	10	No	M2	Other	FLT3-ITD-wt	NPM1-wt	CEBPA-wt	CR	CR	No	Yes	1	Death	1.32	2004	2005	WT1-wt		Yes	No	GO
TARGET-20-PAMYVU	＜10	AAML03P1	Low risk	165.9	31	33	No	M4	inv(16)	FLT3-ITD-wt	NPM1-wt	CEBPA-wt	CR	CR	No	No	8.9	Alive	8.9	2004	2013	WT1-wt		No	No	GO
TARGET-20-PANAEV	＜10	AAML03P1	Low risk	37.8	59	31.5	No	M5	Normal	FLT3-ITD-wt	NPM1-mt	CEBPA-wt	CR	CR	No	No	7.58	Alive	7.58	2004	2011	WT1-wt		No	No	GO
TARGET-20-PANASY	＜10	AAML03P1	Low risk	39.1	47	68	No	M2	Normal	FLT3-ITD-wt	NPM1-wt	1	CR	CR	No	No	8.88	Alive	8.88	2004	2013	WT1-wt		No	No	GO
TARGET-20-PANBWF	≥10	AAML03P1	High risk	83.4	77	59	No	M4	Normal	FLT3-ITD-mt	NPM1-mt	CEBPA-wt	CR		Yes	No	7.13	Alive	7.13	2004	2011	WT1-wt	0.47	No	Yes	GO
TARGET-20-PANBYS	≥10	AAML03P1	Low risk	162	50	49	No	M4	inv(16)	FLT3-ITD-wt			CR	CR	No	No	4.2	Alive	4.2	2004	2008			No	No	GO
TARGET-20-PANBZH	≥10	AAML03P1	Low risk	170	85	89	No	M4	inv(16)	FLT3-ITD-wt	NPM1-wt	CEBPA-wt	CR	CR	No	Yes	0.78	Death	1.27	2004	2005	WT1-mt		Yes	No	GO
TARGET-20-PANCSC	≥10	AAML03P1	Low risk	173		97	No		Normal	FLT3-ITD-wt	NPM1-wt	1	CR	CR	No	Yes	1.99	Alive	7.94	2004	2012	WT1-wt		Yes	No	GO
TARGET-20-PANDDC	≥10	AAML03P1	Low risk	20.3	95	88	No	M1	Normal	FLT3-ITD-wt	NPM1-mt	CEBPA-wt	CR	CR	No	No	9.08	Alive	9.08	2004	2013	WT1-wt		No	No	GO
TARGET-20-PANDER	≥10	AAML03P1	Low risk	137	93.2	88.5	No	M1	t(8;21)	FLT3-ITD-wt	NPM1-wt	CEBPA-wt	CR	CR	No	Yes	5.12	Alive	9.02	2004	2013	WT1-wt		Yes	No	GO
TARGET-20-PANFMG	＜10	AAML03P1	Standard risk	65.9	91	84	No	M5	MLL	FLT3-ITD-wt	NPM1-wt	CEBPA-wt	CR	CR	Yes	No	8.91	Alive	8.91	2004	2013	WT1-wt		No	No	GO
TARGET-20-PANGCM	＜10	AAML03P1	Low risk	140.9	58	54.5	Yes	M4	inv(16)	FLT3-ITD-wt	NPM1-wt	CEBPA-wt	CR	CR	No	Yes	1.36	Alive	8.37	2004	2013	WT1-wt		Yes	No	GO
TARGET-20-PANGFV	＜10	AAML03P1	Low risk	24.2	86	73	Yes	M4	inv(16)	FLT3-ITD-wt	NPM1-wt	CEBPA-wt	CR	CR	No	No	9.04	Alive	9.04	2004	2013	WT1-wt		No	No	GO
TARGET-20-PANGJY	＜10	AAML03P1	Standard risk	302	86	69	No	M5	Other	FLT3-ITD-wt	NPM1-wt	CEBPA-wt	CR	CR	Yes	No	8.17	Alive	8.17	2004	2012	WT1-wt		No	No	GO
TARGET-20-PANGTF	≥10	AAML03P1	Standard risk	30.8	94.2	11	No	M5	Normal	FLT3-ITD-wt	NPM1-wt	CEBPA-wt	CR	CR	No	Yes	1.25	Death	1.69	2004	2006	WT1-wt		Yes	No	GO
TARGET-20-PANHWD	≥10	AAML03P1	Standard risk	25.6	36	42	No	M2	Other	FLT3-ITD-wt	NPM1-wt	CEBPA-wt	CR	CR	No	Yes	2.72	Death	3.18	2004	2007	WT1-wt		Yes	No	GO
TARGET-20-PANHYK	＜10	AAML03P1	Low risk	11.2	71	41	No	M2	t(8;21)	FLT3-ITD-wt	NPM1-wt	CEBPA-wt	CR	CR	No	No	4.59	Alive	4.59	2004	2009	WT1-wt		No	No	GO
TARGET-20-PANIGD	≥10	AAML03P1	Low risk	152.6	72	82	No		Normal	FLT3-ITD-wt	NPM1-wt	1	Not in CR			No	6	Alive	6	2004	2010	WT1-wt		No	No	GO
TARGET-20-PANILV	＜10	AAML03P1	Low risk	63.7	100		Yes	M4	inv(16)	FLT3-ITD-wt	NPM1-wt	CEBPA-wt	CR	CR	No	No	5.88	Alive	5.88	2004	2010	WT1-mt		No	No	GO
TARGET-20-PANINI	≥10	AAML03P1	Low risk	16.9	86	87	No		Normal	FLT3-ITD-wt	NPM1-wt	1	CR	CR	No	No	8.61	Alive	8.61	2004	2013	WT1-wt		No	No	GO
TARGET-20-PANJFJ	≥10	AAML03P1		169.8	98	87	No	M4		FLT3-ITD-wt	NPM1-wt	CEBPA-wt	Not in CR	Not in CR		Yes	0.08	Death	0.41	2004	2005	WT1-mt		No	No	GO
TARGET-20-PANJGR	≥10	AAML03P1	Low risk	14	78.2	75	No		t(8;21)	FLT3-ITD-wt	NPM1-wt	CEBPA-wt	CR	CR	No	No	4.73	Alive	4.73	2004	2009	WT1-wt		No	No	GO
TARGET-20-PANJTK	≥10	AAML03P1	Low risk	42.1	87	82	No	M2	t(8;21)	FLT3-ITD-wt	NPM1-wt	CEBPA-wt	CR	CR	No	No	7.91	Alive	7.91	2004	2012	WT1-wt		No	No	GO
TARGET-20-PANJVI	＜10	AAML03P1	Standard risk	16.4	93	69	No	M1	Other	FLT3-ITD-wt			CR	CR	Yes	No	5.84	Alive	5.84	2004	2010			No	No	GO
TARGET-20-PANKBX	＜10	AAML03P1	Standard risk	34	22	12	No	M4	MLL	FLT3-ITD-wt	NPM1-wt	CEBPA-wt	CR	CR	No	No	4.19	Alive	4.19	2004	2009	WT1-wt		No	No	GO
TARGET-20-PANKCE	≥10	AAML03P1	High risk	66.9	54	72	No		Other	FLT3-ITD-mt	NPM1-wt	CEBPA-wt	Not in CR	CR	No	Yes	0.28	Death	0.53	2004	2005	WT1-wt	2.04	Yes	No	GO
TARGET-20-PANKEF	≥10	AAML03P1	Low risk	8.5	70	79	No	M4	t(8;21)	FLT3-ITD-wt	NPM1-wt	CEBPA-wt				No	0.03	Alive	0.03	2004	2004	WT1-wt		No	No	GO
TARGET-20-PANKFG	＜10	AAML03P1		42.8	62	49	No	M4		FLT3-ITD-wt	NPM1-wt	CEBPA-wt	CR	CR	No	No	4.36	Alive	4.36	2004	2009	WT1-wt		No	No	GO
TARGET-20-PANKFZ	＜10	AAML03P1		64.1	50	45	No			FLT3-ITD-wt	NPM1-wt	CEBPA-wt	CR	CR	No	No	8.54	Alive	8.54	2004	2013	WT1-wt		No	No	GO
TARGET-20-PANKKE	＜10	AAML03P1	Low risk	125.9	52	50	No	M4	inv(16)	FLT3-ITD-wt	NPM1-wt	CEBPA-wt	CR	CR	No	Yes	0.74	Alive	8.63	2004	2013	WT1-wt		Yes	No	GO
TARGET-20-PANKNB	≥10	AAML03P1	Standard risk	81.5	95.3	84	No	M4	Normal	FLT3-ITD-wt	NPM1-wt	CEBPA-wt	CR	CR	No	No	1.21	Alive	1.21	2004	2006	WT1-wt		No	No	GO
TARGET-20-PANLIR	≥10	AAML03P1	Low risk	45.3	21	33	No	M2	Normal	FLT3-ITD-wt	NPM1-wt	1	CR	CR	No	Yes	1.16	Alive	8.87	2005	2013	WT1-wt		Yes	No	GO
TARGET-20-PANLIZ	＜10	AAML03P1	Low risk	6.4	90	39	No		t(8;21)	FLT3-ITD-wt	NPM1-wt	CEBPA-wt	CR	CR	No	Yes	0.9	Death	2.15	2005	2007	WT1-wt		Yes	No	GO
TARGET-20-PANLJK	≥10	AAML03P1	Standard risk	6	72	42	No		Other	FLT3-ITD-wt	NPM1-wt	CEBPA-wt	CR	CR	No	No	8.21	Alive	8.21	2005	2013	WT1-wt		No	No	GO
TARGET-20-PANLJN	≥10	AAML03P1	Low risk	11.8	88	45	No	M1	Normal	FLT3-ITD-wt	NPM1-mt	CEBPA-wt	CR	CR	No	No	5.84	Alive	5.84	2005	2010	WT1-wt		No	No	GO
TARGET-20-PANLKB	＜10	AAML03P1	Standard risk	97.6	74.6	74	No	M5	Other	FLT3-ITD-wt	NPM1-wt	CEBPA-wt	CR	CR	No	No	5.44	Alive	5.44	2005	2010	WT1-wt		No	No	GO
TARGET-20-PANLLX	≥10	AAML03P1	Standard risk	2.1	25	0	No	M2	Normal	FLT3-ITD-wt	NPM1-wt	CEBPA-wt	CR		No	Yes	1.68	Alive	8.86	2005	2013	WT1-wt		Yes	No	GO
TARGET-20-PANLRE	＜10	AAML03P1	Low risk	13.9	45	30	No	M4	t(8;21)	FLT3-ITD-wt	NPM1-wt	CEBPA-wt	CR	CR	No	Yes	0.8	Alive	5.02	2005	2010	WT1-wt		Yes	No	GO
TARGET-20-PANLXK	＜10	AAML03P1		243.3	63	39	No	M4		FLT3-ITD-wt	NPM1-wt	CEBPA-wt	CR	CR	No	No	8.48	Alive	8.48	2005	2013	WT1-wt		No	No	GO
TARGET-20-PANLXM	≥10	AAML03P1	Standard risk	11.2	54	65	No	M2	Normal	FLT3-ITD-mt	NPM1-wt	CEBPA-wt	CR	CR	No	Yes	0.78	Death	1.07	2005	2006	WT1-wt	0.22	Yes	No	GO
TARGET-20-PANMEM	＜10	AAML03P1	Standard risk	404.8	82	92	No	M5	MLL	FLT3-ITD-wt	NPM1-wt	CEBPA-wt	CR	CR	No	No	8.39	Alive	8.39	2005	2013	WT1-wt		No	No	GO
TARGET-20-PANNBM	≥10	AAML03P1	High risk	44.8	53	47	No	M2	Other	FLT3-ITD-wt	NPM1-wt	CEBPA-wt	Not in CR	CR	No	Yes	0.72	Death	0.72	2005	2005	WT1-mt		No	No	GO
TARGET-20-PANNHB	＜10	AAML03P1	Low risk	19.4	58	63	No	M2	t(8;21)	FLT3-ITD-wt	NPM1-wt	CEBPA-wt	CR	CR	No	Yes	1	Death	1.19	2005	2006	WT1-wt		Yes	No	GO
TARGET-20-PANPKN	＜10	AAML03P1	Standard risk	120.7	71	63	No	M5	MLL	FLT3-ITD-wt	NPM1-wt	CEBPA-wt	CR	CR	No	No	9.95	Alive	9.95	2005	2015	WT1-wt		No	No	GO
TARGET-20-PANPLS	＜10	AAML03P1		57.6	44	41	No	M2		FLT3-ITD-wt	NPM1-wt	CEBPA-wt	CR	CR	No	Yes	0.89	Death	1.92	2005	2007	WT1-wt		Yes	No	GO
TARGET-20-PANPMY	≥10	AAML03P1	Low risk	19.6	80	37	No			FLT3-ITD-wt	NPM1-wt	1	CR	CR	No	No	8.06	Alive	8.06	2005	2013	WT1-wt		No	No	GO
TARGET-20-PANPSV	≥10	AAML03P1	Standard risk	90.7	56	67.9	No		MLL	FLT3-ITD-wt	NPM1-wt	CEBPA-wt	CR	CR	No	No	7.98	Alive	7.98	2005	2013	WT1-wt		No	No	GO
TARGET-20-PANPTM	≥10	AAML03P1	Low risk	86.7	72	47	No	M4	inv(16)	FLT3-ITD-wt	NPM1-wt	CEBPA-wt	CR	CR	No	Yes	0.94	Alive	8.58	2005	2013	WT1-wt		Yes	No	GO
TARGET-20-PANRIK	≥10	AAML03P1	High risk	45.3	61	76	No	M2	Normal	FLT3-ITD-mt	NPM1-mt	CEBPA-wt	CR	CR	Yes	No	4.62	Alive	4.62	2005	2009	WT1-wt	0.48	No	Yes	GO
TARGET-20-PANRWM	＜10	AAML03P1	Standard risk	48.4	33	44.5	No	M5	Other	FLT3-ITD-mt	NPM1-wt	CEBPA-wt	Not in CR	CR	No	Yes	3.39	Death	3.39	2005	2008	WT1-wt	0.24	No	No	GO
TARGET-20-PANSBH	＜10	AAML03P1	Standard risk	11.5	93	19	No	M0	Other	FLT3-ITD-wt	NPM1-wt	CEBPA-wt	CR	CR	No	Yes	1.43	Death	2.23	2005	2007	WT1-wt		Yes	No	GO
TARGET-20-PANSJB	≥10	AAML03P1	High risk	24.3	70	61	No		Normal	FLT3-ITD-mt	NPM1-wt	CEBPA-wt	CR	CR	No	Yes	0.81	Death	1.16	2005	2006	WT1-wt	0.74	Yes	No	GO
TARGET-20-PANTCT	＜10	AAML03P1	Standard risk	104.9	56	56	No	M4	MLL	FLT3-ITD-wt	NPM1-wt	CEBPA-wt	Death	Death	No	Yes	0.01	Death	0.01	2005	2005	WT1-wt		No	No	GO
TARGET-20-PANTIV	＜10	AAML03P1	High risk	162.8	92.6	87	No		Normal	FLT3-ITD-mt	NPM1-wt	CEBPA-wt	Death	Death	No	Yes	0.05	Death	0.05	2005	2005	WT1-wt	0.74	No	No	GO
TARGET-20-PANTNA	≥10	AAML03P1	Standard risk	23.7	65	84	No	M2	Other	FLT3-ITD-wt	NPM1-wt	CEBPA-wt	CR	CR	No	Yes	0.85	Death	3.16	2005	2008	WT1-wt		Yes	No	GO
TARGET-20-PANTPW	＜10	AAML03P1	Low risk	152.6	91.5	89	No	M1	Normal	FLT3-ITD-wt	NPM1-wt	1	CR	CR	Yes	No	8.07	Alive	8.07	2005	2013	WT1-wt		No	No	GO
TARGET-20-PANTRL	＜10	AAML03P1	Standard risk	14.3	97	71	No	M5	MLL	FLT3-ITD-wt	NPM1-wt	CEBPA-wt	CR	CR	No	Yes	1.68	Death	1.82	2005	2007	WT1-wt		Yes	No	GO
TARGET-20-PANTWV	≥10	AAML03P1	Standard risk	193.6	95	93	No	M1	MLL	FLT3-ITD-wt	NPM1-wt	CEBPA-wt	CR		No	Yes	1.3	Death	3.87	2005	2009	WT1-wt		Yes	No	GO
TARGET-20-PANTXR	＜10	AAML03P1	Standard risk	3.9	51	21	No		Other	FLT3-ITD-mt	NPM1-wt	CEBPA-wt	CR	CR	No	No	7.89	Alive	7.89	2005	2013	WT1-wt	0.09	No	No	GO
TARGET-20-PANUDS	＜10	AAML03P1	Standard risk	147	68	0	No	M5	Other	FLT3-ITD-wt	NPM1-wt	CEBPA-wt	CR	CR	No	No	7.74	Alive	7.74	2005	2013	WT1-wt		No	No	GO
TARGET-20-PANUTB	≥10	AAML03P1	Low risk	127.8	90	95	No	M2	inv(16)	FLT3-ITD-wt	NPM1-wt	CEBPA-wt	CR	CR	No	Yes	2.09	Death	2.53	2005	2008	WT1-wt		Yes	No	GO
TARGET-20-PANUTX	≥10	AAML03P1	High risk	41	92	54	No	M1	Other	FLT3-ITD-mt	NPM1-wt	CEBPA-wt	CR		No	Yes	0.65	Death	1.18	2005	2006	WT1-mt	5.19	Yes	No	GO
TARGET-20-PANUUA	≥10	AAML03P1	Low risk	76.6	60	77	No	M4	inv(16)	FLT3-ITD-wt	NPM1-wt	CEBPA-wt	CR	CR	No	Yes	1.27	Death	4.84	2005	2010	WT1-wt		Yes	No	GO
TARGET-20-PANVBP	≥10	AAML03P1		35.1	93	55	No			FLT3-ITD-wt	NPM1-wt	CEBPA-wt	CR	CR	No	Yes	0.37	Death	0.37	2005	2005	WT1-wt		No	No	GO
TARGET-20-PANVGE	≥10	AAML03P1	Low risk	54.8	85	70	No		inv(16)	FLT3-ITD-wt	NPM1-wt	CEBPA-wt	CR	CR	No	No	7.72	Alive	7.72	2005	2013	WT1-mt		No	No	GO
TARGET-20-PANVGP	≥10	AAML03P1	Low risk	25.7	72	81	No	M4	t(8;21)	FLT3-ITD-wt	NPM1-wt	CEBPA-wt	CR	CR	No	Yes	1.07	Alive	7.36	2005	2012	WT1-wt		Yes	No	GO
TARGET-20-PANVUF	＜10	AAML03P1	Standard risk	123.4	75	69	No	M2	Other	FLT3-ITD-wt	NPM1-wt	CEBPA-wt	CR	CR	No	No	7.64	Alive	7.64	2005	2013	WT1-wt		No	No	GO
TARGET-20-PANWHP	＜10	AAML03P1	Low risk	77.2	61	59	No	M4	inv(16)	FLT3-ITD-wt	NPM1-wt	CEBPA-wt	CR	CR	No	No	7.5	Alive	7.5	2005	2013	WT1-wt		No	No	GO
TARGET-20-PANXAF	＜10	AAML03P1	Standard risk	35.6	36	65	No	M7	Other	FLT3-ITD-wt	NPM1-wt	CEBPA-wt	CR	CR	No	Yes	0.54	Alive	4.49	2005	2010	WT1-wt		Yes	No	GO
TARGET-20-PANXPU	＜10	AAML03P1	High risk	252	97	77	No	M5	Other	FLT3-ITD-mt	NPM1-wt	CEBPA-wt	CR		Yes	No	8.33	Alive	8.33	2005	2013	WT1-wt	0.44	No	No	GO
TARGET-20-PANXWX	＜10	AAML03P1	Standard risk	78.7	81	76	No	M4	MLL	FLT3-ITD-wt	NPM1-wt	CEBPA-wt	Not in CR	Not in CR		Yes	0.24	Death	0.3	2005	2005	WT1-wt		No	No	GO
TARGET-20-PANYGP	＜10	AAML03P1	Low risk	74.9	67	83	No	M4	inv(16)	FLT3-ITD-wt	NPM1-wt	CEBPA-wt	CR	CR	No	No	1.96	Alive	1.96	2005	2007	WT1-wt		No	No	GO
TARGET-20-PANYNR	＜10	AAML03P1	Low risk	46.2	72	57	No	M2	inv(16)	FLT3-ITD-wt	NPM1-wt	CEBPA-wt	CR	CR	No	Yes	0.88	Alive	8.09	2005	2013	WT1-wt		Yes	No	GO
TARGET-20-PANYSN	≥10	AAML03P1		65	80	68	No	M1		FLT3-ITD-wt	NPM1-wt	CEBPA-wt	CR	CR	No	No	2.5	Alive	2.5	2005	2008	WT1-wt		No	No	GO
TARGET-20-PANZCU	≥10	AAML03P1	Low risk	62.6	40	72	No		inv(16)	FLT3-ITD-wt	NPM1-wt	CEBPA-wt	Not in CR	CR	No	Yes	0.9	Alive	7.56	2005	2013	WT1-wt		Yes	No	GO
TARGET-20-PANZKA	＜10	AAML03P1	Standard risk	11.1	99	35	No	M5	MLL	FLT3-ITD-wt	NPM1-wt	CEBPA-wt	CR	CR	No	No	7.74	Alive	7.74	2005	2013	WT1-wt		No	No	GO
TARGET-20-PANZWB	≥10	AAML03P1	Standard risk	53.5	67	42	No	M4	Other	FLT3-ITD-wt	NPM1-wt	CEBPA-wt	CR	CR	Yes	No	7.61	Alive	7.61	2005	2013	WT1-wt		No	No	GO
TARGET-20-PAPAEG	＜10	AAML03P1	High risk	22.3	73	68	No		Normal	FLT3-ITD-mt	NPM1-wt	CEBPA-wt	Not in CR	Not in CR		Yes	0.1	Death	1.35	2005	2007	WT1-mt	0.55	No	No	GO
TARGET-20-PAPAJE	≥10	AAML03P1	Standard risk	122.5	90	62	No	M5	MLL	FLT3-ITD-wt	NPM1-wt	CEBPA-wt	CR	CR	No	Yes	0.26	Death	0.67	2005	2006	WT1-wt		Yes	No	GO
TARGET-20-PAPAPD	≥10	AAML03P1	High risk	12.3	88	81	No		Other	FLT3-ITD-mt	NPM1-wt	CEBPA-wt	CR		No	Yes	0.65	Death	0.81	2005	2006	WT1-wt	0.69	Yes	No	GO	Chemotherapy plus GO
TARGET-20-PAPAWN	＜10	AAML03P1	Low risk	253.2	71	77	No	M4	inv(16)	FLT3-ITD-wt	NPM1-wt	CEBPA-wt	CR	CR	No	No	7.14	Alive	7.14	2005	2012	WT1-wt		No	No	GO
TARGET-20-PAPBEJ	＜10	AAML03P1	Standard risk	60.3	50	55	No	M5	Other	FLT3-ITD-wt	NPM1-wt	CEBPA-wt	CR	CR	No	Yes	0.72	Death	1.11	2005	2006	WT1-wt		Yes	No	GO
TARGET-21-PAMXZY	＜10	AAML03P1	Standard risk	2.9	47	9	No	M2	Normal	FLT3-ITD-wt	NPM1-wt	CEBPA-wt	Not in CR	Not in CR		Yes	0.07	Alive	8.99	2004	2013	WT1-wt		No	No	GO
TARGET-21-PAMYMA	＜10	AAML03P1	Standard risk	237	89	69	No	M4	Other	FLT3-ITD-wt	NPM1-wt	CEBPA-wt	Not in CR	Not in CR		Yes	0.08	Death	1.04	2004	2005	WT1-wt		No	No	GO
TARGET-21-PANVPB	≥10	AAML03P1	Standard risk	34.1	87.3	88	Yes	M5	Other	FLT3-ITD-wt	NPM1-wt	CEBPA-wt	Not in CR	Not in CR		Yes	0.21	Death	1.15	2005	2006	WT1-wt		No	No	GO
TARGET-21-PANZLR	≥10	AAML03P1	Standard risk	114.7	87	90	No		Other	FLT3-ITD-wt	NPM1-wt	CEBPA-wt	Not in CR	Not in CR		Yes	0.08	Death	0.2	2005	2005	WT1-wt		No	No	GO
TARGET-20-PAPUNR	≥10	AAML0531	Low risk	18.2	52	30	No	M4	Other	FLT3-ITD-wt	NPM1-mt	CEBPA-wt	CR	CR	No	No	5.71	Alive	5.71	2006	2012	WT1-wt		No	No	NO GO
TARGET-20-PAPVCN	≥10	AAML0531	Low risk	62.2	75	51	No	M4	inv(16)	FLT3-ITD-wt	NPM1-wt	CEBPA-wt	CR	CR	No	Yes	1.33	Alive	7.1	2006	2013	WT1-wt		Yes	No	GO
TARGET-20-PAPVDV	＜10	AAML0531	Low risk	11.4	35.6	34	No	M2	t(8;21)	FLT3-ITD-wt	NPM1-wt	CEBPA-wt	CR	CR	No	No	7.36	Alive	7.36	2006	2014	WT1-wt		No	No	GO
TARGET-20-PAPVGE	≥10	AAML0531	Low risk	13.4	32	38	No	M2	t(8;21)	FLT3-ITD-wt	NPM1-wt	CEBPA-wt	CR	CR	No	Yes	1.62	Death	2.11	2006	2008	WT1-wt		Yes	No	NO GO
TARGET-20-PAPVKG	≥10	AAML0531	Low risk	4.4	79	49	Yes	M2	t(8;21)	FLT3-ITD-wt	NPM1-wt	CEBPA-wt	CR	CR	No	No	7.74	Alive	7.74	2006	2014	WT1-wt		No	No	GO
TARGET-20-PAPVZK	≥10	AAML0531	Low risk	146	100	66	No	M4	inv(16)	FLT3-ITD-wt	NPM1-wt	CEBPA-wt	CR	CR	No	Yes	1.48	Alive	6.83	2006	2013	WT1-wt		Yes	No	GO
TARGET-20-PAPWHS	≥10	AAML0531	Low risk	81.2	36	63	No	M2	t(8;21)	FLT3-ITD-wt	NPM1-wt	CEBPA-wt	CR	CR	No	No	7.36	Alive	7.36	2006	2014	WT1-wt		No	No	NO GO
TARGET-20-PAPWIU	≥10	AAML0531	Low risk	52.2	75	86	No	M1	Normal	FLT3-ITD-wt	NPM1-wt	1	CR	CR	No	No	7.75	Alive	7.75	2006	2014	WT1-wt		No	No	GO
TARGET-20-PAPWZR	≥10	AAML0531	Standard risk	88.1	71	61	No	M5	MLL	FLT3-ITD-wt	NPM1-wt	CEBPA-wt	Not in CR	Not in CR	Yes	Yes	0.19	Death	1.32	2006	2008	WT1-wt		No	No	NO GO
TARGET-20-PAPXJG	≥10	AAML0531	Standard risk	6.5	69	0	No	M4	Other	FLT3-ITD-wt	NPM1-wt	CEBPA-wt				No	0.02	Alive	0.02	2006	2006	WT1-wt		No	No	GO
TARGET-20-PAPXRJ	＜10	AAML0531	Standard risk	22.9	29	13	No	M2	Other	FLT3-ITD-wt	NPM1-wt	CEBPA-wt	CR	CR	No	Yes	1.07	Death	3.42	2008	2010	WT1-wt		Yes	No	GO
TARGET-20-PAPXUF	≥10	AAML0531	Standard risk	62.6	69	57	No	M2	Normal	FLT3-ITD-mt	NPM1-wt	CEBPA-wt	Not in CR	Not in CR		Yes	0.22	Alive	2.93	2006	2009	WT1-mt	0.34	No	No	NO GO
TARGET-20-PAPXVK	≥10	AAML0531	Low risk	2.1	35	17	No			FLT3-ITD-wt	NPM1-mt	CEBPA-wt	CR	CR	No	No	7.99	Alive	7.99	2006	2014	WT1-wt		No	No	GO
TARGET-20-PAPXWI	＜10	AAML0531	Low risk	128.7	89	74	No	M4	inv(16)	FLT3-ITD-wt	NPM1-wt	CEBPA-wt	CR	CR	No	Yes	1.12	Alive	2.41	2006	2009	WT1-wt		Yes	No	GO
TARGET-20-PAPYFJ	≥10	AAML0531		139.4	98	98	No	M5		FLT3-ITD-mt	NPM1-wt	CEBPA-wt	CR	CR	No	No	6.24	Alive	6.24	2006	2013	WT1-wt	0.05	No	No	NO GO
TARGET-20-PAPZIZ	≥10	AAML0531	Standard risk	54.4	90	76	Yes	M5	MLL	FLT3-ITD-wt	NPM1-wt	CEBPA-wt	CR	CR	No	Yes	1.13	Death	2.67	2007	2009	WT1-wt		Yes	No	GO
TARGET-20-PAPZLT	＜10	AAML0531	High risk	338.4	87.6	76	No	M5	Other	FLT3-ITD-wt	NPM1-wt	CEBPA-wt	CR	CR	Yes	Yes	1.39	Death	2.2	2007	2009	WT1-wt		Yes	No	GO
TARGET-20-PARAHF	≥10	AAML0531	Low risk	335.5	76	93	No	M4	inv(16)	FLT3-ITD-wt	NPM1-wt	CEBPA-wt	CR	CR	No	Yes	0.66	Death	1.7	2007	2008	WT1-wt		Yes	No	GO
TARGET-20-PARAJX	＜10	AAML0531	Standard risk	42	70	80	No		Other	FLT3-ITD-wt	NPM1-wt	CEBPA-wt	CR	CR	No	No	7.68	Alive	7.68	2007	2014	WT1-wt		No	No	NO GO
TARGET-20-PARANT	≥10	AAML0531	Standard risk	5.1	31	40	No	M2	Normal	FLT3-ITD-wt	NPM1-wt	CEBPA-wt	CR	CR	Yes	No	6.87	Alive	6.87	2007	2013	WT1-wt		No	No	GO
TARGET-20-PARAPD	＜10	AAML0531	Standard risk	402		49	No	M4	Other	FLT3-ITD-wt	NPM1-wt	CEBPA-wt	CR	CR	No	Yes	0.33	Death	0.76	2007	2007	WT1-wt		Yes	No	NO GO
TARGET-20-PARASV	≥10	AAML0531	Standard risk	26.2	95	67	No	M5	MLL	FLT3-ITD-wt	NPM1-wt	CEBPA-wt	CR	CR	Yes	Yes	1.19	Death	2.05	2007	2009	WT1-wt		Yes	No	GO
TARGET-20-PARBFJ	≥10	AAML0531	Low risk	46.1	86	57	No	M4	Normal	FLT3-ITD-wt	NPM1-mt	CEBPA-wt	CR	CR	No	No	6.54	Alive	6.54	2007	2013	WT1-wt		No	No	GO
TARGET-20-PARBFZ	≥10	AAML0531	Low risk	59.3	77	54	Yes	M2	t(8;21)	FLT3-ITD-wt	NPM1-wt	CEBPA-wt	Not in CR	CR	No	No	6.5	Alive	6.5	2007	2013	WT1-wt		No	No	GO
TARGET-20-PARBIU	≥10	AAML0531	Standard risk	16.5	99	77	No	M5	MLL	FLT3-ITD-wt	NPM1-wt	CEBPA-wt	CR	CR	No	Yes	2.22	Death	2.51	2007	2009	WT1-wt		Yes	No	NO GO
TARGET-20-PARBRA	＜10	AAML0531	Standard risk	73.6	78	35	No	M5	MLL	FLT3-ITD-wt	NPM1-wt	CEBPA-wt	CR	CR	No	Yes	1.75	Death	3.73	2007	2010	WT1-wt		Yes	No	GO
TARGET-20-PARBTC	＜10	AAML0531	Standard risk	9.7	7	0	No	M5	MLL	FLT3-ITD-wt	NPM1-wt	CEBPA-wt	CR	CR	No	Yes	0.64	Death	0.92	2007	2008	WT1-wt		Yes	No	NO GO
TARGET-20-PARBVE	≥10	AAML0531	Low risk	18.1	72	58	No	M4	inv(16)	FLT3-ITD-wt	NPM1-wt	CEBPA-wt	CR	CR	No	No	7.73	Alive	7.73	2007	2014	WT1-wt		No	No	GO
TARGET-20-PARBXE	＜10	AAML0531	Standard risk	206.3	81	45	No	M5	MLL	FLT3-ITD-wt	NPM1-wt	CEBPA-wt	Not in CR	CR	No	Yes	2.53	Alive	7.56	2007	2014	WT1-wt		Yes	No	NO GO
TARGET-20-PARCCH	＜10	AAML0531	Standard risk	208.6		60	No	M0	Normal	FLT3-ITD-wt	NPM1-wt	CEBPA-wt	CR	CR	No	Yes	0.3	Death	0.62	2007	2007	WT1-wt		Yes	No	GO
TARGET-20-PARCEV	≥10	AAML0531	High risk	111	94	88	No	M4	Other	FLT3-ITD-mt	NPM1-wt	CEBPA-wt	CR	CR	No	Yes	0.84	Death	1.83	2007	2009	WT1-mt	0.69	Yes	No	GO	Chemotherapy plus GO
TARGET-20-PARCHW	≥10	AAML0531	Low risk	76.5	80	43	No		inv(16)	FLT3-ITD-mt	NPM1-wt	CEBPA-wt	Not in CR	CR	No	Yes	0.82	Death	1.08	2007	2008	WT1-wt	0.07	Yes	No	NO GO
TARGET-20-PARCUK	≥10	AAML0531	Standard risk	23.9	96	63	No	M4	Other	FLT3-ITD-wt	NPM1-wt	CEBPA-wt	CR	CR	No	Yes	0.56	Death	0.76	2007	2008	WT1-wt		Yes	No	GO
TARGET-20-PARCVP	＜10	AAML0531	Low risk	27.9	71	85	No	M2	t(8;21)	FLT3-ITD-wt	NPM1-wt	CEBPA-wt	CR	CR	No	No	7.26	Alive	7.26	2007	2014	WT1-wt		No	No	NO GO
TARGET-20-PARCVS	≥10	AAML0531	Low risk	15.6	64.4	54	No	M2	t(8;21)	FLT3-ITD-wt	NPM1-wt	CEBPA-wt	CR	CR	No	Yes	1.81	Alive	6.95	2007	2014	WT1-wt		Yes	No	NO GO
TARGET-20-PARCZL	≥10	AAML0531	Low risk	94.8	50.5	37	Yes	M2	t(8;21)	FLT3-ITD-wt	NPM1-wt	CEBPA-wt	Not in CR	CR	No	Yes	2.7	Alive	7.38	2007	2014	WT1-wt		Yes	No	GO
TARGET-20-PARDDA	≥10	AAML0531	Low risk	4.5	88	56	No	M2	t(8;21)	FLT3-ITD-wt	NPM1-wt	CEBPA-wt	Not in CR	CR	No	No	7.58	Alive	7.58	2007	2014	WT1-wt		No	No	GO
TARGET-20-PARDEV	≥10	AAML0531	Standard risk	1.1	80	7	No	M7	Normal	FLT3-ITD-wt	NPM1-wt	CEBPA-wt	CR	CR	No	No	7.94	Alive	7.94	2007	2015	WT1-wt		No	No	NO GO
TARGET-20-PARDMG	≥10	AAML0531	Low risk	54.8	57	62	No	M4	inv(16)	FLT3-ITD-mt	NPM1-wt	CEBPA-wt	CR	CR	No	Yes	0.79	Death	1.13	2007	2008	WT1-wt	0.15	Yes	No	NO GO
TARGET-20-PARDYG	＜10	AAML0531	Standard risk	59	20	17	No	M4	Normal	FLT3-ITD-wt	NPM1-wt	CEBPA-wt	CR		No	Yes	0.23	Death	0.56	2007	2007	WT1-mt		Yes	No	GO
TARGET-20-PARDZW	＜10	AAML0531	High risk	68.3	71	85	No	M1	Normal	FLT3-ITD-mt	NPM1-mt	CEBPA-wt	CR	CR	Yes	No	7	Alive	7	2007	2014	WT1-wt	0.69	No	Yes	NO GO	SCT plus GO
TARGET-20-PAREFM	≥10	AAML0531	Low risk	143	55	90	No	M4	inv(16)	FLT3-ITD-wt	NPM1-wt	CEBPA-wt	CR	CR	No	No	2.29	Alive	2.29	2007	2009	WT1-wt		No	No	NO GO
TARGET-20-PARENB	＜10	AAML0531	Low risk	31.7	80	83	No	M2	t(8;21)	FLT3-ITD-wt	NPM1-wt	CEBPA-wt	Not in CR	CR	No	No	0.86	Alive	0.86	2007	2008	WT1-wt		No	No	NO GO
TARGET-20-PARERV	＜10	AAML0531	High risk	13.8	88	54.5	No	M0	Other	FLT3-ITD-wt	NPM1-wt	CEBPA-wt	CR	CR	Yes	Yes	6.45	Death	7.42	2007	2014	WT1-wt		Yes	No	NO GO
TARGET-20-PARFGK	＜10	AAML0531	Standard risk	214	77	64	No	M5	MLL	FLT3-ITD-wt	NPM1-wt	CEBPA-wt	CR	CR	No	No	7.54	Alive	7.54	2007	2014	WT1-wt		No	No	NO GO
TARGET-20-PARFIW	＜10	AAML0531	Standard risk	32.7	23	0	No	M7	Other	FLT3-ITD-wt	NPM1-wt	CEBPA-wt	Not in CR	CR	Yes	No	7.36	Alive	7.36	2007	2014	WT1-wt		No	No	GO
TARGET-20-PARFRN	＜10	AAML0531	Standard risk	25.6	88	41	No	M4	MLL	FLT3-ITD-wt	NPM1-wt	CEBPA-wt	Not in CR	Not in CR		Yes	0.09	Alive	6.87	2007	2014	WT1-wt		No	No	NO GO
TARGET-20-PARFVC	≥10	AAML0531	Low risk	36.2	92	82	No	M1	Normal	FLT3-ITD-wt	NPM1-mt	CEBPA-wt	CR	CR	No	Yes	0.41	Death	0.41	2007	2007	WT1-wt		No	No	GO
TARGET-20-PARGDB	≥10	AAML0531	Standard risk	79	35	34	No	M4	Other	FLT3-ITD-wt	NPM1-wt	CEBPA-wt	CR	CR	No	Yes	1.02	Death	2.66	2007	2010	WT1-mt		Yes	No	NO GO
TARGET-20-PARGTL	≥10	AAML0531	Low risk	18.5	72	72	No	M2	t(8;21)	FLT3-ITD-wt	NPM1-wt	CEBPA-wt	Not in CR	CR	No	No	4.15	Alive	4.15	2007	2011	WT1-wt		No	No	NO GO
TARGET-20-PARGTR	≥10	AAML0531	High risk	331.7	98	95	No	M5	MLL	FLT3-ITD-mt	NPM1-wt	CEBPA-wt	CR	CR	No	Yes	0.66	Death	0.73	2007	2008	WT1-wt	0.61	Yes	No	NO GO	Chemotherapy plus GO
TARGET-20-PARGVC	＜10	AAML0531	Low risk	58	86	81	Yes	M2	t(8;21)	FLT3-ITD-wt	NPM1-wt	CEBPA-wt	CR	CR	No	Yes	0.63	Death	0.81	2007	2008	WT1-wt		Yes	No	GO
TARGET-20-PARGXP	＜10	AAML0531		210		78	No	M2		FLT3-ITD-mt	NPM1-wt	CEBPA-wt	Not in CR	CR	No	Yes	0.51	Death	0.51	2007	2007	WT1-mt	0.21	No	No	GO
TARGET-20-PARHJV	＜10	AAML0531	Low risk	12.8	95	39	No	M4	inv(16)	FLT3-ITD-wt	NPM1-wt	CEBPA-wt	CR	CR	No	No	7.29	Alive	7.29	2007	2014	WT1-wt		No	No	GO
TARGET-20-PARHPP	≥10	AAML0531	High risk	65.4	79	89	Yes	M4	Normal	FLT3-ITD-mt	NPM1-wt	CEBPA-wt	Not in CR	CR	No	Yes	0.38	Death	0.93	2007	2008	WT1-wt	0.84	Yes	No	GO	Chemotherapy plus GO
TARGET-20-PARHVI	≥10	AAML0531	Low risk	432	72	92	No	M4	inv(16)	FLT3-ITD-wt	NPM1-wt	CEBPA-wt	CR	CR	No	No	3.2	Alive	3.2	2007	2010	WT1-wt		No	No	GO
TARGET-20-PARHVK	≥10	AAML0531	Standard risk	24.2	92	93	No	M1	MLL	FLT3-ITD-wt	NPM1-wt	CEBPA-wt	CR	CR	No	Yes	1.03	Alive	6.89	2007	2014	WT1-wt		Yes	No	NO GO
TARGET-20-PARIAP	≥10	AAML0531	Standard risk	1.3	58	13	No	M4	Other	FLT3-ITD-wt	NPM1-wt	CEBPA-wt	CR	CR	No	Yes	1.9	Alive	6.86	2007	2014	WT1-wt		Yes	No	GO
TARGET-20-PARIEG	≥10	AAML0531	Standard risk	50.2	78	77	No	M4	Other	FLT3-ITD-wt	NPM1-wt	CEBPA-wt	CR	CR	No	Yes	1.98	Death	2.26	2007	2009	WT1-wt		Yes	No	NO GO
TARGET-20-PARIHK	≥10	AAML0531	High risk	20.2	46	52	No		Other	FLT3-ITD-mt	NPM1-wt	CEBPA-wt	CR	Not in CR	No	Yes	0.21	Death	2.53	2007	2010	WT1-wt	0.62	No	No	NO GO	Chemotherapy plus GO
TARGET-20-PARIMT	＜10	AAML0531	Low risk	34.9	44	41	No	M4	inv(16)	FLT3-ITD-wt	NPM1-wt	CEBPA-wt	Not in CR	CR	No	Yes	1.05	Alive	6.78	2007	2014	WT1-wt		Yes	No	GO
TARGET-20-PARIYB	＜10	AAML0531	Low risk	31.7	12	26	No	M4	inv(16)	FLT3-ITD-wt	NPM1-wt	CEBPA-wt				No	6.65	Alive	6.65	2007	2014	WT1-wt		No	No	GO
TARGET-20-PARIZR	＜10	AAML0531	Low risk	7.4	70	35	No	M2	t(8;21)	FLT3-ITD-wt	NPM1-wt	CEBPA-wt	CR	CR	No	No	6.73	Alive	6.73	2007	2014	WT1-wt		No	No	NO GO
TARGET-20-PARJCR	≥10	AAML0531	Standard risk	1.3	86.2	12	No	M5	MLL	FLT3-ITD-wt	NPM1-wt	CEBPA-wt	CR	CR	No	Yes	0.87	Death	1.28	2007	2008	WT1-wt		Yes	No	NO GO
TARGET-20-PARJVI	≥10	AAML0531	Low risk	44	74	62	Yes		t(8;21)	FLT3-ITD-wt	NPM1-wt	CEBPA-wt	CR	CR	No	Yes	1.09	Alive	4.66	2007	2012	WT1-wt		Yes	No	NO GO
TARGET-20-PARJWH	＜10	AAML0531	Standard risk	10.8	85	3	No	M5	Other	FLT3-ITD-wt	NPM1-wt	CEBPA-wt	CR	Not in CR	No	Yes	0.21	Death	0.44	2007	2008	WT1-wt		No	No	GO
TARGET-20-PARJYP	≥10	AAML0531	Low risk	122.5	80	56	No	M4	inv(16)	FLT3-ITD-wt	NPM1-wt	CEBPA-wt	Not in CR	CR	No	No	4.93	Alive	4.93	2007	2012	WT1-wt		No	No	GO
TARGET-20-PARKCX	＜10	AAML0531	Standard risk	382.5	92	92	No	M5	MLL	FLT3-ITD-wt	NPM1-wt	CEBPA-wt	CR	CR	No	No	7.56	Alive	7.56	2007	2015	WT1-wt		No	No	GO
TARGET-20-PARKSH	≥10	AAML0531	High risk	71.9	82.2	74	No	M1	Normal	FLT3-ITD-mt	NPM1-mt	CEBPA-wt	CR	CR	No	No	1.37	Alive	1.37	2007	2009	WT1-wt	0.62	No	Yes	NO GO	Chemotherapy plus GO
TARGET-20-PARLFE	≥10	AAML0531	Low risk	15.4	50	40	No	M2	Normal	FLT3-ITD-wt	NPM1-mt	CEBPA-wt	CR	CR	Yes	No	6.96	Alive	6.96	2007	2014	WT1-wt		No	No	GO
TARGET-20-PARLMY	＜10	AAML0531	Low risk	50.1	61	55	No		t(8;21)	FLT3-ITD-wt	NPM1-wt	CEBPA-wt	CR	CR	No	Yes	0.84	Death	1.55	2007	2009	WT1-wt		Yes	No	NO GO
TARGET-20-PARLSW	≥10	AAML0531	Low risk	61.1	80	36	No	M4	inv(16)	FLT3-ITD-wt	NPM1-wt	CEBPA-wt	CR	CR	No	No	7.16	Alive	7.16	2007	2014	WT1-wt		No	No	NO GO
TARGET-20-PARLVL	＜10	AAML0531	Low risk	178.2	90	87	No	M2	Normal	FLT3-ITD-wt	NPM1-wt	1	CR	CR	No	Yes	0.82	Death	5.42	2007	2013	WT1-wt		Yes	No	GO
TARGET-20-PARMGX	≥10	AAML0531	Low risk	415.7	80	89	No	M4	inv(16)	FLT3-ITD-mt	NPM1-wt	CEBPA-wt	CR	CR	No	Yes	0.92	Alive	6.78	2007	2014	WT1-wt	0.25	Yes	No	GO
TARGET-20-PARMIX	≥10	AAML0531	Low risk	55.7	79.5	60	No		inv(16)	FLT3-ITD-wt	NPM1-wt	CEBPA-wt	CR	CR	No	No	6.69	Alive	6.69	2007	2014	WT1-wt		No	No	NO GO
TARGET-20-PARMME	≥10	AAML0531	High risk	17.5	90	61	No	M1	Normal	FLT3-ITD-mt	NPM1-mt	CEBPA-wt	CR	CR	No	No	6.47	Alive	6.47	2007	2014	WT1-wt	0.49	No	Yes	GO
TARGET-20-PARMMN	≥10	AAML0531	Low risk	20.4	78.8	49	No	M2	t(8;21)	FLT3-ITD-wt	NPM1-wt	CEBPA-wt	CR	CR	No	No	7.37	Alive	7.37	2007	2015	WT1-wt		No	No	GO
TARGET-20-PARMST	≥10	AAML0531	Standard risk	89	71	29	No	M4	MLL	FLT3-ITD-wt			Death	Death	No	Yes	0.01	Death	0.01	2007	2007			No	No	NO GO
TARGET-20-PARMZC	≥10	AAML0531	Low risk	125.9	68	78	No	M2	Normal	FLT3-ITD-mt	NPM1-wt	1	CR	CR	No	No	2.27	Alive	2.27	2007	2010	WT1-wt	0.09	No	No	GO
TARGET-20-PARMZF	＜10	AAML0531	Low risk	200.1	90	62	No	M4	inv(16)	FLT3-ITD-wt	NPM1-wt	CEBPA-wt	CR	CR	No	Yes	0.81	Alive	6.01	2007	2013	WT1-wt		Yes	No	NO GO
TARGET-20-PARNIA	＜10	AAML0531	Standard risk	15.1	16	0	No	M0	MLL	FLT3-ITD-wt	NPM1-wt	CEBPA-wt	Not in CR	CR	No	Yes	0.85	Death	1.45	2007	2009	WT1-wt		Yes	No	NO GO
TARGET-20-PARNNT	≥10	AAML0531	Standard risk	12.5	23	6	No	M6	Other	FLT3-ITD-wt	NPM1-wt	CEBPA-wt	CR	CR	No	No	1.72	Alive	1.72	2007	2009	WT1-wt		No	No	GO
TARGET-20-PARNZW	＜10	AAML0531	Standard risk	40.9	73	65	No	M2	Other	FLT3-ITD-wt	NPM1-wt	CEBPA-wt	CR	CR	No	Yes	0.82	Alive	7.13	2007	2014	WT1-wt		Yes	No	NO GO
TARGET-20-PARPBF	≥10	AAML0531	Standard risk	20	60	82	No		Other	FLT3-ITD-wt	NPM1-wt	CEBPA-wt	CR	Death	No	Yes	0.23	Death	0.23	2007	2008	WT1-wt		No	No	NO GO
TARGET-20-PARPDS	≥10	AAML0531	Standard risk	2.1	70	9	No		Other	FLT3-ITD-wt	NPM1-wt	CEBPA-wt	CR	CR	No	Yes	1.51	Death	2.29	2007	2010	WT1-wt		Yes	No	GO
TARGET-20-PARPLC	＜10	AAML0531	High risk	73	94	75	No	M1	Other	FLT3-ITD-mt	NPM1-mt	CEBPA-wt	CR	CR	Yes	Yes	0.67	Death	1.47	2007	2009	WT1-wt	0.6	Yes	Yes	NO GO	SCT plus GO
TARGET-20-PARPPY	＜10	AAML0531	High risk	7.9	43	41	No	M2	t(8;21)	FLT3-ITD-mt	NPM1-wt	CEBPA-wt	CR	CR	No	Yes	0.91	Alive	6.72	2007	2014	WT1-wt	0.63	Yes	No	GO	Chemotherapy plus GO
TARGET-20-PARPVZ	≥10	AAML0531	High risk	156	51	76	No	M2	Other	FLT3-ITD-mt	NPM1-wt	CEBPA-wt	CR	CR	Yes	Yes	1.67	Death	3.77	2007	2011	WT1-wt	0.44	Yes	No	NO GO
TARGET-20-PARPWL	＜10	AAML0531	Low risk	134.5	77	40	No	M4	inv(16)	FLT3-ITD-wt	NPM1-wt	CEBPA-wt	CR	CR	No	No	3.28	Alive	3.28	2007	2011	WT1-wt		No	No	GO
TARGET-20-PARSAN	≥10	AAML0531	Standard risk	5.3	46	64	No		Other	FLT3-ITD-wt	NPM1-wt	CEBPA-wt	CR	CR	No	Yes	0.93	Death	2.38	2007	2010	WT1-wt		Yes	No	NO GO
TARGET-20-PARSHM	＜10	AAML0531	Low risk	34.8	23	17	No		inv(16)	FLT3-ITD-wt	NPM1-wt	CEBPA-wt	CR	CR	No	Yes	1.11	Alive	6.71	2007	2014	WT1-wt		Yes	No	NO GO
TARGET-20-PARTAL	≥10	AAML0531	Low risk	70.5	66	16	No	M4	inv(16)	FLT3-ITD-wt	NPM1-wt	CEBPA-wt	CR	CR	No	Yes	1.05	Death	1.45	2008	2009	WT1-wt		Yes	No	NO GO
TARGET-20-PARTST	＜10	AAML0531	Low risk	123.4	56	77	Yes	M2	t(8;21)	FLT3-ITD-wt	NPM1-wt	CEBPA-wt	CR	CR	No	No	6.52	Alive	6.52	2008	2014	WT1-wt		No	No	NO GO
TARGET-20-PARTXH	＜10	AAML0531	Low risk	192.9	52	69	No	M2	Other	FLT3-ITD-wt	NPM1-wt	1	CR	CR	No	No	6.38	Alive	6.38	2008	2014	WT1-wt		No	No	GO
TARGET-20-PARTYK	＜10	AAML0531	Low risk	18.6	96	89	No		Normal	FLT3-ITD-wt	NPM1-mt	CEBPA-wt	Not in CR	CR	No	No	6.68	Alive	6.68	2008	2014	WT1-wt		No	No	NO GO
TARGET-20-PARTYV	＜10	AAML0531	High risk	93.9	80	64	No	M1	Normal	FLT3-ITD-mt	NPM1-wt	1	CR	CR	No	No	1.11	Alive	1.11	2008	2009	WT1-mt	0.75	No	No	NO GO
TARGET-20-PARUBT	＜10	AAML0531	Standard risk	7.7	96	0	No		Normal	FLT3-ITD-wt	NPM1-wt	CEBPA-wt	CR	CR	No	Yes	0.8	Death	1.61	2008	2009	WT1-wt		Yes	No	GO
TARGET-20-PARUDL	≥10	AAML0531	Low risk	100.7	63	42	No		inv(16)	FLT3-ITD-wt	NPM1-wt	CEBPA-wt	CR	CR	No	Yes	0.7	Alive	6.61	2008	2014	WT1-wt		Yes	No	NO GO
TARGET-20-PARUNX	＜10	AAML0531	Standard risk	14.9	87	82	No	M1	Other	FLT3-ITD-wt	NPM1-wt	CEBPA-wt	CR	CR	No	Yes	1.89	Alive	6.48	2008	2014	WT1-wt		Yes	No	GO
TARGET-20-PARURW	≥10	AAML0531	Low risk	11.8	42.5	55	No	M2	t(8;21)	FLT3-ITD-wt	NPM1-wt	CEBPA-wt	CR	CR	No	No	6.25	Alive	6.25	2008	2014	WT1-wt		No	No	GO
TARGET-20-PARUTH	＜10	AAML0531	Standard risk	42.5	61	71	Yes		Normal	FLT3-ITD-wt	NPM1-wt	CEBPA-wt	CR	CR	No	Yes	1.34	Death	3.87	2008	2011	WT1-wt		Yes	No	GO
TARGET-20-PARUUB	≥10	AAML0531	Low risk	31	99	62	No	M2	t(8;21)	FLT3-ITD-wt	NPM1-wt	CEBPA-wt	CR	CR	No	No	5.16	Alive	5.16	2008	2013	WT1-wt		No	No	NO GO
TARGET-20-PARUWX	＜10	AAML0531	High risk	112.5	90	65	No	M1	Other	FLT3-ITD-mt	NPM1-wt	CEBPA-wt	CR	CR	Yes	Yes	0.62	Death	1.2	2008	2009	WT1-mt	0.54	Yes	No	GO	SCT plus GO
TARGET-20-PARVAI	≥10	AAML0531	Standard risk	51.1	71	51	No	M2	Other	FLT3-ITD-mt	NPM1-wt	CEBPA-wt	CR	CR	No	Yes	0.92	Death	1.18	2008	2009	WT1-mt	0.22	Yes	No	GO
TARGET-20-PARVLP	≥10	AAML0531	High risk	205	37	26	No	M0	Other	FLT3-ITD-wt	NPM1-wt	CEBPA-wt	Not in CR	CR	Yes	Yes	1.55	Death	1.96	2008	2010	WT1-wt		Yes	No	GO
TARGET-20-PARVUA	＜10	AAML0531	Standard risk	86.9	46.5	18.5	No	M6	Normal	FLT3-ITD-wt	NPM1-wt	CEBPA-wt	CR	CR	No	Yes	0.61	Alive	6.01	2008	2014	WT1-mt		Yes	No	NO GO
TARGET-20-PARWAS	≥10	AAML0531	High risk	212.5	94	86	No		Other	FLT3-ITD-mt	NPM1-wt	CEBPA-wt	CR	Not in CR	No	Yes	0.21	Death	0.61	2008	2008	WT1-wt	2.67	No	No	NO GO
TARGET-20-PARWDZ	＜10	AAML0531	Standard risk	46	93	70	No	M5	MLL	FLT3-ITD-wt	NPM1-wt	CEBPA-wt	CR	CR	No	Yes	0.41	Death	0.46	2008	2008	WT1-wt		Yes	No	GO
TARGET-20-PARWPW	≥10	AAML0531	Standard risk	137	76.5	91	No	M5	MLL	FLT3-ITD-wt	NPM1-wt	CEBPA-wt	CR	CR	No	Yes	0.72	Death	0.88	2008	2009	WT1-wt		Yes	No	NO GO
TARGET-20-PARWXS	≥10	AAML0531	High risk	11.4	71.2	20	No	M2	Normal	FLT3-ITD-mt	NPM1-wt	CEBPA-wt	CR	CR	No	Yes	0.49	Death	1.15	2008	2009	WT1-wt	0.85	Yes	No	GO	Chemotherapy plus GO
TARGET-20-PARWXU	＜10	AAML0531	Standard risk	25.7	81	12	No	M5	MLL	FLT3-ITD-wt	NPM1-wt	CEBPA-wt	CR	CR	No	Yes	0.28	Death	3.78	2008	2012	WT1-wt		Yes	No	GO
TARGET-20-PARXBT	＜10	AAML0531	Standard risk	246.6		91	No		Other	FLT3-ITD-wt	NPM1-wt	CEBPA-wt	CR	CR	No	Yes	1.2	Alive	6.33	2008	2014	WT1-wt		Yes	No	NO GO
TARGET-20-PARXCG	＜10	AAML0531	Low risk	34.9	68	68	No	M4	inv(16)	FLT3-ITD-wt	NPM1-wt	CEBPA-wt	Not in CR	CR	No	No	6.15	Alive	6.15	2008	2014	WT1-wt		No	No	GO
TARGET-20-PARXEC	≥10	AAML0531	Low risk	205	87	94	No	M1	Normal	FLT3-ITD-mt	NPM1-wt	1	CR	CR	No	No	6.22	Alive	6.22	2008	2014	WT1-wt	0.14	No	No	NO GO
TARGET-20-PARXMP	＜10	AAML0531	High risk	117.2	92	56	No	M5	MLL	FLT3-ITD-mt	NPM1-wt	CEBPA-wt	CR	CR	No	No	6.21	Alive	6.21	2008	2014	WT1-wt	0.49	No	No	GO
TARGET-20-PARXVI	≥10	AAML0531	Low risk	137	62.5	95	No	M2	Normal	FLT3-ITD-wt	NPM1-wt	1	CR	CR	Yes	No	6.15	Alive	6.15	2008	2014	WT1-wt		No	No	GO
TARGET-20-PARXZP	≥10	AAML0531	High risk	70.6	90	81	No	M4	Normal	FLT3-ITD-mt	NPM1-wt	CEBPA-wt	CR	CR	Yes	No	6.7	Alive	6.7	2008	2014	WT1-wt	0.71	No	No	GO	SCT plus GO
TARGET-20-PARYEB	≥10	AAML0531	High risk	112.8	88	66	No	M1	Other	FLT3-ITD-mt	NPM1-wt	CEBPA-wt	CR	CR	No	No	6.39	Alive	6.39	2008	2014	WT1-wt	1.15	No	No	NO GO	Chemotherapy plus GO
TARGET-20-PARYGA	＜10	AAML0531	Low risk	87.8	90	67.9	No	M4	inv(16)	FLT3-ITD-wt	NPM1-wt	CEBPA-wt	CR	CR	No	Yes	1.79	Alive	6.04	2008	2014	WT1-wt		Yes	No	GO
TARGET-20-PARYVW	≥10	AAML0531	Standard risk	59.8	62.3	70	No	M4	Normal	FLT3-ITD-wt	NPM1-wt	CEBPA-wt	CR	CR	Yes	No	6.59	Alive	6.59	2008	2014	WT1-wt		No	No	NO GO
TARGET-20-PARYXV	＜10	AAML0531	Standard risk	19.4	83	27.4	No		Other	FLT3-ITD-wt	NPM1-wt	CEBPA-wt	Not in CR	CR	No	Yes	0.95	Alive	6.35	2008	2014	WT1-wt		Yes	No	NO GO
TARGET-20-PARZMZ	＜10	AAML0531	Standard risk	120.4	47	76	No	M2	Other	FLT3-ITD-wt	NPM1-wt	CEBPA-wt	Not in CR	CR	No	Yes	1.98	Alive	6.53	2008	2014	WT1-wt		Yes	No	NO GO
TARGET-20-PARZUU	＜10	AAML0531	Low risk	76.5	48	37.9	No	M4	inv(16)	FLT3-ITD-wt	NPM1-wt	CEBPA-wt	CR	CR	No	No	6.27	Alive	6.27	2008	2014	WT1-wt		No	No	NO GO
TARGET-20-PARZWH	＜10	AAML0531	Low risk	113	95	78	No	M1	t(8;21)	FLT3-ITD-wt	NPM1-wt	CEBPA-wt	CR	CR	No	Yes	1.53	Alive	5.94	2008	2014	WT1-wt		Yes	No	NO GO
TARGET-20-PARZYL	≥10	AAML0531	Low risk	29.5	92	97	No	M1	Normal	FLT3-ITD-wt	NPM1-wt	1	CR	CR	Yes	No	5.89	Alive	5.89	2008	2014	WT1-wt		No	No	GO
TARGET-20-PASADG	≥10	AAML0531	High risk	152.8	76.8	59	No	M4	inv(16)	FLT3-ITD-mt	NPM1-mt	CEBPA-wt	CR	CR	Yes	No	6.24	Alive	6.24	2008	2014	WT1-wt	0.63	No	Yes	NO GO	SCT plus GO
TARGET-20-PASAFM	≥10	AAML0531	Low risk	78.7	74	90	No	M1	t(8;21)	FLT3-ITD-wt	NPM1-wt	CEBPA-wt	Not in CR	Not in CR		Yes	0.18	Alive	6.05	2008	2014	WT1-wt		No	No	NO GO
TARGET-20-PASARK	≥10	AAML0531	Low risk	8.3	83	84	No	M1	Normal	FLT3-ITD-wt	NPM1-wt	1	Not in CR	CR	Yes	No	6.08	Alive	6.08	2008	2014	WT1-wt		No	No	NO GO
TARGET-20-PASAUT	≥10	AAML0531	Standard risk	16.9	80	61	Yes	M5	Other	FLT3-ITD-mt	NPM1-wt	CEBPA-wt	CR	CR	Yes	Yes	0.72	Death	0.73	2008	2009	WT1-wt	0.39	Yes	No	GO
TARGET-20-PASBBE	＜10	AAML0531	Standard risk	1.6	52	0	No	M2	Other	FLT3-ITD-wt	NPM1-wt	CEBPA-wt	CR	CR	Yes	No	5.95	Alive	5.95	2008	2014	WT1-wt		No	No	NO GO
TARGET-20-PASBGE	≥10	AAML0531	Low risk	439.2	72	67	No	M4	Other	FLT3-ITD-mt	NPM1-wt	1	CR	CR	No	Yes	0.94	Alive	6.15	2008	2014	WT1-wt	0.34	Yes	No	GO
TARGET-20-PASBHI	＜10	AAML0531	High risk	31.5	95	71	No		Other	FLT3-ITD-mt	NPM1-wt	CEBPA-wt	CR	CR	Yes	No	6.4	Alive	6.4	2008	2014	WT1-mt	0.56	No	No	GO	SCT plus GO
TARGET-20-PASBPK	＜10	AAML0531	Low risk	49.5	92	80	No	M1	t(8;21)	FLT3-ITD-wt	NPM1-wt	CEBPA-wt	CR	CR	No	No	6.42	Alive	6.42	2008	2014	WT1-wt		No	No	GO
TARGET-20-PASBPW	＜10	AAML0531	Standard risk	162.9	90	70.6	No	M5	Other	FLT3-ITD-wt	NPM1-wt	CEBPA-wt	Not in CR	CR	No	Yes	0.65	Alive	5.8	2008	2014	WT1-wt		Yes	No	NO GO
TARGET-20-PASBSB	≥10	AAML0531	Low risk	2	80	84	No	M2	t(8;21)	FLT3-ITD-wt	NPM1-wt	CEBPA-wt	CR	CR	No	Yes	1.17	Alive	1.17	2008	2009	WT1-wt		Yes	No	GO
TARGET-20-PASCCS	≥10	AAML0531	High risk	165.4		80	No	M5		FLT3-ITD-mt	NPM1-mt	CEBPA-wt	CR	CR	Yes	Yes	0.44	Death	0.44	2008	2008	WT1-wt	2.2	No	Yes	NO GO	SCT plus GO
TARGET-20-PASCFW	≥10	AAML0531	Low risk	6.6	90	76	No	M1	Normal	FLT3-ITD-wt	NPM1-mt	CEBPA-wt	CR	CR	No	Yes	2.09	Alive	6.08	2008	2014	WT1-wt		Yes	No	NO GO
TARGET-20-PASCGC	＜10	AAML0531	Standard risk	19.1	53	34	No	M7	Other	FLT3-ITD-wt			CR	CR	No	No	6.04	Alive	6.04	2008	2014			No	No	GO
TARGET-20-PASCGR	≥10	AAML0531	Standard risk	7.6	45	45	No		Other	FLT3-ITD-mt	NPM1-wt	CEBPA-wt	CR		Yes	Yes	0.85	Death	1.11	2008	2009	WT1-mt	0.03	Yes	No	GO
TARGET-20-PASCRZ	≥10	AAML0531	Low risk	149.3	85	88.5	No	M1	Normal	FLT3-ITD-mt	NPM1-wt	1	CR		No	No	6.25	Alive	6.25	2008	2014	WT1-wt	0.3	No	No	GO
TARGET-20-PASDFK	≥10	AAML0531	Standard risk	203.3		96	No	M4	Other	FLT3-ITD-wt	NPM1-wt	CEBPA-wt	CR	CR	No	Yes	0.66	Death	0.93	2008	2009	WT1-wt		Yes	No	GO
TARGET-20-PASDGX	＜10	AAML0531	Low risk	11.9	83	70.6	No	M2	t(8;21)	FLT3-ITD-mt	NPM1-wt	CEBPA-wt	CR	CR	No	No	5.98	Alive	5.98	2008	2014	WT1-wt	0.13	No	No	GO
TARGET-20-PASDJY	≥10	AAML0531	Standard risk	75.2	95	60	No	M5	MLL	FLT3-ITD-wt	NPM1-wt	CEBPA-wt	CR	CR	No	No	4.85	Alive	4.85	2008	2013	WT1-wt		No	No	GO
TARGET-20-PASDUD	≥10	AAML0531	High risk	27	90	50	No	M1	Other	FLT3-ITD-mt	NPM1-wt	CEBPA-wt	CR	CR	Yes	No	6.19	Alive	6.19	2008	2014	WT1-wt	1.3	No	No	NO GO	SCT plus GO
TARGET-20-PASDVA	≥10	AAML0531	Low risk	250.2	95	95	No		Normal	FLT3-ITD-mt	NPM1-mt	CEBPA-wt	CR	CR	No	No	6	Alive	6	2008	2014	WT1-wt	0.3	No	Yes	NO GO
TARGET-20-PASECW	＜10	AAML0531	Low risk	57.8	34	63	No	M4	inv(16)	FLT3-ITD-wt	NPM1-wt	CEBPA-wt	CR	CR	No	No	5.95	Alive	5.95	2008	2014	WT1-wt		No	No	NO GO
TARGET-20-PASEFD	＜10	AAML0531	Standard risk	6.8	72	22	Yes		Normal	FLT3-ITD-wt	NPM1-wt	CEBPA-wt	Not in CR	CR	No	Yes	0.71	Death	0.9	2008	2009	WT1-wt		Yes	No	GO
TARGET-20-PASEGC	＜10	AAML0531	Standard risk	8	64	54	No	M5	MLL	FLT3-ITD-wt	NPM1-wt	CEBPA-wt	CR	CR	No	Yes	0.75	Death	1.4	2008	2010	WT1-wt		Yes	No	GO
TARGET-20-PASELF	≥10	AAML0531	Low risk	72.3	92	95	No	M1	Normal	FLT3-ITD-mt	NPM1-mt	CEBPA-wt	CR	CR	Yes	No	5.52	Alive	5.52	2008	2014	WT1-wt	0.35	No	Yes	NO GO
TARGET-20-PASENE	＜10	AAML0531	Low risk	29.6	80.5	35	Yes	M4	inv(16)	FLT3-ITD-wt	NPM1-wt	CEBPA-wt	CR	CR	No	No	6.36	Alive	6.36	2008	2015	WT1-mt		No	No	GO
TARGET-20-PASEYM	≥10	AAML0531	Standard risk	137	88	37	No	M5	MLL	FLT3-ITD-wt	NPM1-wt	CEBPA-wt	CR	CR	Yes	No	5.38	Alive	5.38	2008	2014	WT1-wt		No	No	GO
TARGET-20-PASFEW	＜10	AAML0531	Standard risk	12.7	81	46	Yes		MLL	FLT3-ITD-wt	NPM1-wt	CEBPA-wt	Not in CR	CR	Yes	No	5.38	Alive	5.38	2008	2014	WT1-wt		No	No	NO GO
TARGET-20-PASFHK	＜10	AAML0531	Standard risk	18.6	89	7	No	M7	Other	FLT3-ITD-wt	NPM1-wt	CEBPA-wt	CR	CR	No	Yes	0.59	Death	0.86	2008	2009	WT1-wt		Yes	No	NO GO
TARGET-20-PASFIT	＜10	AAML0531	Standard risk	340.7	93.8	83	No	M4	Other	FLT3-ITD-wt	NPM1-wt	CEBPA-wt	Not in CR	Not in CR		Yes	0.23	Alive	4.53	2008	2013	WT1-wt		No	No	GO
TARGET-20-PASFJB	≥10	AAML0531	Low risk	19.6	63	66	No	M2	t(8;21)	FLT3-ITD-wt	NPM1-wt	CEBPA-wt	CR	CR	No	No	5.51	Alive	5.51	2008	2014	WT1-wt		No	No	NO GO
TARGET-20-PASFLM	≥10	AAML0531	Low risk	133.7	92	81	No	M4	inv(16)	FLT3-ITD-wt	NPM1-wt	CEBPA-wt	CR	CR	No	Yes	0.81	Death	1.63	2008	2010	WT1-wt		Yes	No	NO GO
TARGET-20-PASFNP	≥10	AAML0531	High risk	0.9	40.6	16	No		Normal	FLT3-ITD-mt	NPM1-wt	CEBPA-wt	CR	CR	No	Yes	2.11	Alive	5.57	2008	2014	WT1-wt	0.81	Yes	No	NO GO	Chemotherapy plus GO
TARGET-20-PASFVP	＜10	AAML0531	Standard risk	26.5	91	59	No	M5	MLL	FLT3-ITD-wt	NPM1-wt	CEBPA-wt	CR	CR	No	No	6.04	Alive	6.04	2008	2014	WT1-wt		No	No	GO
TARGET-20-PASFYF	≥10	AAML0531	High risk	3.1	89	30	No	M1	Normal	FLT3-ITD-mt			CR	CR	No	No	5.74	Alive	5.74	2008	2014		1.67	No	No	GO
TARGET-20-PASFZN	≥10	AAML0531		298.7	81	92	No			FLT3-ITD-wt	NPM1-wt	CEBPA-wt	CR	CR	No	No	2.78	Alive	2.78	2008	2011	WT1-wt		No	No	NO GO
TARGET-20-PASGCB	≥10	AAML0531		9.4	65	57.3	No	M1		FLT3-ITD-wt	NPM1-wt	CEBPA-wt	CR	CR	No	Yes	2.9	Alive	6.16	2008	2014	WT1-mt		Yes	No	GO
TARGET-20-PASGCE	＜10	AAML0531	High risk	28.9	87	41	No	M5	Normal	FLT3-ITD-mt	NPM1-wt	CEBPA-wt	CR	CR	No	Yes	0.48	Death	0.88	2008	2009	WT1-mt	0.53	Yes	No	GO
TARGET-20-PASGGK	＜10	AAML0531	Standard risk	71.6	81	68.3	No	M5	MLL	FLT3-ITD-wt	NPM1-wt	CEBPA-wt	CR	CR	No	Yes	0.77	Death	0.92	2008	2009	WT1-wt		Yes	No	GO
TARGET-20-PASGMZ	≥10	AAML0531	Standard risk	4.2	96	22	No	M5	MLL	FLT3-ITD-wt	NPM1-wt	CEBPA-wt	CR	CR	No	Yes	2.13	Alive	5.55	2008	2014	WT1-wt		Yes	No	GO
TARGET-20-PASGWE	≥10	AAML0531	Standard risk	1.5	64	44	No	M1	Normal	FLT3-ITD-wt	NPM1-wt	CEBPA-wt	CR	CR	No	Yes	0.73	Death	2.16	2008	2010	WT1-wt		Yes	No	GO
TARGET-20-PASGWH	≥10	AAML0531	High risk	243	91	97	No	M1	Normal	FLT3-ITD-mt	NPM1-wt	CEBPA-wt	Not in CR	Not in CR		Yes	0.25	Death	1.4	2008	2010	WT1-wt	1.03	No	No	NO GO
TARGET-20-PASGZS	≥10	AAML0531	Standard risk	14.2	35.4	61	No	M2	Other	FLT3-ITD-wt	NPM1-wt	CEBPA-wt	CR	CR	No	Yes	1.12	Death	3.33	2008	2012	WT1-wt		Yes	No	GO
TARGET-20-PASHBI	＜10	AAML0531	Standard risk	263.1	82	76.3	No	M4	MLL	FLT3-ITD-wt	NPM1-wt	CEBPA-wt	CR	CR	Yes	Yes	0.58	Death	0.76	2008	2009	WT1-wt		Yes	No	GO
TARGET-20-PASHHH	≥10	AAML0531	Low risk	5.6	78	65	No	M2	t(8;21)	FLT3-ITD-wt	NPM1-wt	CEBPA-wt	CR	CR	No	No	3.66	Alive	3.66	2008	2012	WT1-mt		No	No	NO GO
TARGET-20-PASHWN	＜10	AAML0531	Standard risk	13.2	20	9	No	M7	Other	FLT3-ITD-wt	NPM1-wt	CEBPA-wt	CR	CR	No	No	5.7	Alive	5.7	2008	2014	WT1-wt		No	No	NO GO
TARGET-20-PASHYZ	＜10	AAML0531	Standard risk	66.4	50	22	No		Normal	FLT3-ITD-mt	NPM1-wt	CEBPA-wt	CR	CR	Yes	Yes	0.67	Death	1.02	2008	2009	WT1-wt	0.14	Yes	No	NO GO
TARGET-20-PASHZX	＜10	AAML0531	Low risk	30.3	37.8	66	No	M2	t(8;21)	FLT3-ITD-wt	NPM1-wt	CEBPA-wt	CR	CR	No	Yes	0.82	Death	1.19	2008	2010	WT1-wt		Yes	No	NO GO
TARGET-20-PASIBG	≥10	AAML0531	High risk	4.3		42	No	M1	Normal	FLT3-ITD-mt	NPM1-wt	CEBPA-wt	CR	CR	No	Yes	0.91	Death	1.71	2008	2010	WT1-wt	1.18	Yes	No	NO GO
TARGET-20-PASIEP	＜10	AAML0531	Standard risk	55.3	73.2	85	No	M4	Other	FLT3-ITD-wt	NPM1-wt	CEBPA-wt	CR	CR	Yes	Yes	0.79	Death	3	2008	2011	WT1-wt		Yes	No	GO
TARGET-20-PASILA	＜10	AAML0531	High risk	5.4	30	19.1	No	M2	Normal	FLT3-ITD-mt	NPM1-wt	CEBPA-wt	CR	CR	No	Yes	1.15	Death	3.06	2008	2011	WT1-wt	0.54	Yes	No	GO	Chemotherapy plus GO
TARGET-20-PASINN	≥10	AAML0531	Low risk	473.1	93	79	No	M1	Normal	FLT3-ITD-mt	NPM1-wt	1	CR	Not in CR	No	Yes	0.2	Death	0.94	2008	2009	WT1-wt	0.4	No	No	NO GO
TARGET-20-PASIZX	≥10	AAML0531	Standard risk	2.4	90.2	49	No	M0	Normal	FLT3-ITD-wt	NPM1-wt	CEBPA-wt	CR	CR	No	No	1.52	Alive	1.52	2008	2010	WT1-wt		No	No	GO
TARGET-20-PASJDV	＜10	AAML0531	Low risk	23.8	51	26	No	M2	Other	FLT3-ITD-wt	NPM1-mt	CEBPA-wt	CR	CR	No	Yes	0.86	Death	2.31	2008	2011	WT1-mt		Yes	No	GO
TARGET-20-PASJEJ	＜10	AAML0531	High risk	32.1	91	85	No	M1	Normal	FLT3-ITD-mt	NPM1-wt	CEBPA-wt	CR	CR	Yes	No	5.55	Alive	5.55	2008	2014	WT1-wt	1.21	No	No	NO GO	SCT plus GO
TARGET-20-PASJGZ	≥10	AAML0531	High risk	94		85	No		Other	FLT3-ITD-mt	NPM1-wt		Not in CR	CR	Yes	No	5.81	Alive	5.81	2008	2014	WT1-wt	0.48	No	No	GO
TARGET-20-PASJIM	≥10	AAML0531	Low risk	33.5	56	73	Yes	M2	t(8;21)	FLT3-ITD-wt	NPM1-wt	CEBPA-wt	Not in CR	CR	No	No	5.42	Alive	5.42	2008	2014	WT1-wt		No	No	NO GO
TARGET-20-PASJTM	＜10	AAML0531	Standard risk	11.5	50	6	No	M0	Other	FLT3-ITD-wt	NPM1-wt	CEBPA-wt	CR	CR	No	Yes	0.76	Death	1.27	2008	2010	WT1-wt		Yes	No	NO GO
TARGET-20-PASKDS	＜10	AAML0531	Standard risk	13.2	35	7	No	M7	MLL	FLT3-ITD-wt	NPM1-wt	CEBPA-wt	CR	CR	No	Yes	0.73	Death	0.95	2008	2009	WT1-wt		Yes	No	NO GO
TARGET-20-PASKGH	＜10	AAML0531	High risk	18.2	39	52	No	M7	Other	FLT3-ITD-wt	NPM1-wt	CEBPA-wt	CR	CR	Yes	No	5.35	Alive	5.35	2008	2014	WT1-wt		No	No	GO
TARGET-20-PASKIH	＜10	AAML0531	Low risk	4.4	33	4	No	M2	t(8;21)	FLT3-ITD-wt	NPM1-wt	CEBPA-wt	CR	CR	No	No	5.77	Alive	5.77	2009	2014	WT1-wt		No	No	NO GO
TARGET-20-PASKUA	≥10	AAML0531	High risk	210	64	20	No	M4	Normal	FLT3-ITD-mt	NPM1-wt	CEBPA-wt	CR	CR	Yes	Yes	0.84	Alive	1.31	2009	2010	WT1-wt	0.47	Yes	No	GO
TARGET-20-PASLDL	≥10	AAML0531	Low risk	12.4	71	45	No	M5	Other	FLT3-ITD-mt	NPM1-mt	CEBPA-wt	CR	CR	Yes	Yes	0.6	Death	0.79	2009	2009	WT1-wt	0.26	Yes	Yes	GO
TARGET-20-PASLMR	≥10	AAML0531	High risk	76.4	69.2	66	No	M2	Normal	FLT3-ITD-mt	NPM1-wt	CEBPA-wt	Not in CR	CR	No	Yes	0.52	Death	1.98	2009	2011	WT1-mt	0.46	Yes	No	GO
TARGET-20-PASLSD	＜10	AAML0531	Low risk	17.3	70	70	No	M1	t(8;21)	FLT3-ITD-wt	NPM1-wt	CEBPA-wt	CR	CR	No	No	5.58	Alive	5.58	2009	2014	WT1-wt		No	No	GO
TARGET-20-PASLYX	≥10	AAML0531	Standard risk	53.2	80	17	No	M4	Normal	FLT3-ITD-mt	NPM1-wt	CEBPA-wt	CR	CR	Yes	Yes	0.93	Death	0.93	2009	2010	WT1-wt	0.38	No	No	NO GO
TARGET-20-PASMGW	＜10	AAML0531	Standard risk	59.2	85.8	76	No	M5	MLL	FLT3-ITD-wt	NPM1-wt	CEBPA-wt	CR	CR	No	Yes	0.69	Alive	5.82	2009	2014	WT1-wt		Yes	No	NO GO
TARGET-20-PASMHY	≥10	AAML0531	Low risk	49.2	81	67	No		Normal	FLT3-ITD-wt	NPM1-wt	1	CR	CR	No	No	5.18	Alive	5.18	2009	2014	WT1-wt		No	No	GO
TARGET-20-PASMYS	≥10	AAML0531	High risk	58.2	76	44	No	M4	Normal	FLT3-ITD-mt	NPM1-mt	CEBPA-wt		CR	Yes	Yes	0.55	Death	0.92	2009	2010	WT1-wt	1.96	Yes	Yes	GO	SCT plus GO
TARGET-20-PASNIY	＜10	AAML0531	Standard risk	23.5	85	51	No	M5	MLL	FLT3-ITD-wt	NPM1-wt	CEBPA-wt	Not in CR	CR	No	Yes	0.65	Death	0.78	2009	2009	WT1-wt		Yes	No	NO GO
TARGET-20-PASPFE	＜10	AAML0531	Low risk	86.8	47.3	50	No	M4	Other	FLT3-ITD-wt	NPM1-mt	CEBPA-wt	CR	CR	No	Yes	0.93	Alive	5.17	2009	2014	WT1-mt		Yes	No	NO GO
TARGET-20-PASPGA	＜10	AAML0531	Standard risk	212.9	55	57	No	M5	MLL	FLT3-ITD-wt	NPM1-wt	CEBPA-wt	CR	CR	No	No	5.38	Alive	5.38	2009	2014	WT1-wt		No	No	GO
TARGET-20-PASPKE	≥10	AAML0531	Low risk	116.1	75	74	No	M4	inv(16)	FLT3-ITD-wt	NPM1-wt	CEBPA-wt	CR	CR	No	No	5.34	Alive	5.34	2009	2014	WT1-wt		No	No	GO
TARGET-20-PASPLU	＜10	AAML0531	Standard risk	74.3	93.3	44	No	M5	MLL	FLT3-ITD-wt	NPM1-wt	CEBPA-wt	CR	CR	No	Yes	1.06	Alive	5.73	2009	2014	WT1-wt		Yes	No	GO
TARGET-20-PASPSV	＜10	AAML0531	Low risk	35.8	96	95	No	M1	Normal	FLT3-ITD-wt	NPM1-mt	CEBPA-wt	CR	CR	No	Yes	2.99	Death	4.74	2009	2013	WT1-wt		Yes	No	NO GO
TARGET-20-PASPTM	＜10	AAML0531	Low risk	11.9	73	58	Yes	M4	t(8;21)	FLT3-ITD-wt	NPM1-wt	CEBPA-wt	CR	CR	No	No	5.55	Alive	5.55	2009	2014	WT1-wt		No	No	GO
TARGET-20-PASPTW	＜10	AAML0531	High risk	446	92.6	93	Yes	M4	Normal	FLT3-ITD-mt	NPM1-wt	CEBPA-wt	CR	Not in CR	No	Yes	0.24	Death	0.96	2009	2010	WT1-mt	0.52	No	No	NO GO	Chemotherapy plus GO
TARGET-20-PASPWZ	≥10	AAML0531	Low risk	10.2	82	46	No	M2	t(8;21)	FLT3-ITD-wt	NPM1-wt	CEBPA-wt	CR	CR	No	No	5.15	Alive	5.15	2009	2014	WT1-wt		No	No	NO GO
TARGET-20-PASREH	≥10	AAML0531	Low risk	60.6	70	77	No	M2	Normal	FLT3-ITD-wt	NPM1-wt	1	CR	CR	No	No	5.21	Alive	5.21	2009	2014	WT1-wt		No	No	GO
TARGET-20-PASRRB	＜10	AAML0531	Low risk	21.5	74	84	No	M2	t(8;21)	FLT3-ITD-wt	NPM1-wt	CEBPA-wt	CR	CR	No	No	5.65	Alive	5.65	2009	2014	WT1-wt		No	No	GO
TARGET-20-PASRTP	＜10	AAML0531	Standard risk	191.9	50	60	No		Other	FLT3-ITD-wt	NPM1-wt	CEBPA-wt	CR	CR	No	Yes	0.31	Death	0.48	2009	2009	WT1-wt		Yes	No	NO GO
TARGET-20-PASSLT	＜10	AAML0531	Low risk	42.4	68	87.3	No	M1	t(8;21)	FLT3-ITD-wt	NPM1-wt	CEBPA-wt	CR	CR	No	No	5.16	Alive	5.16	2009	2014	WT1-wt		No	No	GO
TARGET-20-PASSPT	＜10	AAML0531	Standard risk	11.7	3	0	No	M7	Normal	FLT3-ITD-wt	NPM1-wt	CEBPA-wt	Not in CR	CR	No	No	4.87	Alive	4.87	2009	2014	WT1-wt		No	No	GO
TARGET-20-PASSSI	≥10	AAML0531	High risk	280.8	95	94	No		Other	FLT3-ITD-mt	NPM1-wt	CEBPA-wt	CR	CR	Yes	No	5.05	Alive	5.05	2009	2014	WT1-wt	0.63	No	No	GO	SCT plus GO
TARGET-20-PASSWG	≥10	AAML0531	High risk	237.1	87	93.5	No	M1	Normal	FLT3-ITD-mt	NPM1-mt	CEBPA-wt	Not in CR	CR	Yes	Yes	0.64	Alive	5.61	2009	2014	WT1-wt	0.73	Yes	Yes	NO GO	SCT plus GO
TARGET-20-PASTPU	≥10	AAML0531	Standard risk	114.7	96	94	No	M0	MLL	FLT3-ITD-wt	NPM1-wt	CEBPA-wt	Not in CR	Not in CR		Yes	0.1	Death	0.24	2009	2009	WT1-wt		No	No	NO GO
TARGET-20-PASTUH	＜10	AAML0531	Standard risk	198.8	91	78	No	M5	MLL	FLT3-ITD-wt	NPM1-wt	CEBPA-wt	CR	CR	No	Yes	1.27	Death	1.95	2009	2011	WT1-wt		Yes	No	GO
TARGET-20-PASUHK	＜10	AAML0531	Standard risk	32.7		97	No	M5	MLL	FLT3-ITD-wt	NPM1-wt	CEBPA-wt	Not in CR	CR	No	Yes	0.24	Death	0.6	2009	2009	WT1-wt		Yes	No	NO GO
TARGET-20-PASVPJ	≥10	AAML0531	Low risk	6.2	65	47	No	M2	Normal	FLT3-ITD-wt	NPM1-wt	1	CR	CR	No	No	5.4	Alive	5.4	2009	2014	WT1-wt		No	No	NO GO
TARGET-20-PASVVS	≥10	AAML0531	Standard risk	33.5	81.6	46	No	M4	MLL	FLT3-ITD-wt	NPM1-wt	CEBPA-wt	CR	CR	No	Yes	0.32	Death	0.45	2009	2009	WT1-wt		Yes	No	GO
TARGET-20-PASVWK	＜10	AAML0531	Standard risk	14.8	27	1.7	No	M5	Other	FLT3-ITD-wt	NPM1-wt	CEBPA-wt	CR	CR	Yes	Yes	0.6	Death	0.67	2009	2010	WT1-wt		Yes	No	NO GO
TARGET-20-PASVYA	≥10	AAML0531	Low risk	143.6	87	98	No	M5	Normal	FLT3-ITD-wt	NPM1-mt	CEBPA-wt	CR	CR	Yes	No	3.25	Alive	3.25	2009	2012	WT1-wt		No	No	GO
TARGET-20-PASVYL	＜10	AAML0531	Standard risk	6.9	65.6	24	No	M5	Other	FLT3-ITD-wt	NPM1-wt	CEBPA-wt	CR	CR	Yes	No	5.2	Alive	5.2	2009	2014	WT1-wt		No	No	NO GO
TARGET-20-PASWAJ	＜10	AAML0531	Standard risk	169	88	55	No	M5	MLL	FLT3-ITD-wt	NPM1-wt	CEBPA-wt	Not in CR	CR	No	Yes	1.42	Alive	5.39	2009	2014	WT1-wt		Yes	No	NO GO
TARGET-20-PASWLN	＜10	AAML0531	Standard risk	16.4	49	0	No	M7	Normal	FLT3-ITD-wt	NPM1-wt	CEBPA-wt	CR	CR	No	Yes	0.8	Death	1.73	2009	2011	WT1-wt		Yes	No	NO GO
TARGET-20-PASWPD	≥10	AAML0531	Standard risk	43	80	90	No	M5	MLL	FLT3-ITD-wt	NPM1-wt	CEBPA-wt	CR	CR	No	Yes	0.56	Death	0.78	2009	2010	WT1-wt		Yes	No	GO
TARGET-20-PASWPT	＜10	AAML0531	Standard risk	86.6	95	89	No	M1	MLL	FLT3-ITD-wt	NPM1-wt	CEBPA-wt	CR	CR	No	Yes	1.16	Alive	4.69	2009	2014	WT1-wt		Yes	No	NO GO
TARGET-20-PASWTG	≥10	AAML0531	Standard risk	49.5	54	40	No	M4	Normal	FLT3-ITD-wt	NPM1-wt	CEBPA-wt	CR	CR	No	Yes	0.78	Death	0.94	2009	2010	WT1-wt		Yes	No	GO
TARGET-20-PASXEA	＜10	AAML0531		2		4	No			FLT3-ITD-wt	NPM1-wt	CEBPA-wt	CR	CR	No	Yes	0.98	Death	1.89	2009	2011	WT1-wt		Yes	No	NO GO
TARGET-20-PASXNR	＜10	AAML0531	Low risk	44.2	72	74	No	M2	t(8;21)	FLT3-ITD-wt	NPM1-wt	CEBPA-wt	CR	CR	No	Yes	1.08	Death	1.42	2009	2010	WT1-wt		Yes	No	GO
TARGET-20-PASXNT	＜10	AAML0531	Standard risk	71.2	52	67	No	M6	Other	FLT3-ITD-wt	NPM1-wt	CEBPA-wt	CR	Death	No	Yes	0.11	Death	0.11	2009	2009	WT1-wt		No	No	NO GO
TARGET-20-PASXVC	≥10	AAML0531	Standard risk	9.4	92	68	No		MLL	FLT3-ITD-wt	NPM1-wt	CEBPA-wt	CR	CR	No	Yes	0.95	Alive	4.69	2009	2014	WT1-wt		Yes	No	NO GO
TARGET-20-PASXYG	＜10	AAML0531	Standard risk	57.6	88	56.9	No	M5	MLL	FLT3-ITD-wt	NPM1-wt	CEBPA-wt	CR	CR	No	Yes	3.99	Alive	5.34	2009	2014	WT1-wt		Yes	No	GO
TARGET-20-PASYDC	＜10	AAML0531	Standard risk	165.4	71.5	85	No	M4	Other	FLT3-ITD-wt	NPM1-wt	CEBPA-wt	CR	CR	No	Yes	0.7	Death	1.48	2009	2011	WT1-wt		Yes	No	NO GO
TARGET-20-PASYJI	＜10	AAML0531	Low risk	70.2	40	13	No	M2	t(8;21)	FLT3-ITD-wt	NPM1-wt	CEBPA-wt	CR	CR	No	Yes	1.24	Alive	1.7	2009	2011	WT1-wt		Yes	No	NO GO
TARGET-20-PASZZE	≥10	AAML0531	Low risk	40.5	63.5	68	No	M2	t(8;21)	FLT3-ITD-wt	NPM1-wt	CEBPA-wt	Not in CR	CR	No	Yes	0.68	Death	1.56	2009	2011	WT1-wt		Yes	No	GO
TARGET-20-PATABB	≥10	AAML0531	Low risk	81.1	77	80	No	M4	inv(16)	FLT3-ITD-wt	NPM1-wt	CEBPA-wt	CR	Not in CR	No	Yes	0.19	Alive	4.96	2009	2014	WT1-wt		No	No	NO GO
TARGET-20-PATAML	≥10	AAML0531	Low risk	31.1	63	56	No	M4	inv(16)	FLT3-ITD-wt	NPM1-wt	CEBPA-wt	CR	CR	No	Yes	0.79	Alive	4.88	2009	2014	WT1-wt		Yes	No	GO
TARGET-20-PATASP	＜10	AAML0531	Standard risk	24.2	95	77	No	M5	MLL	FLT3-ITD-wt	NPM1-wt	CEBPA-wt	CR	CR	No	Yes	0.35	Death	0.79	2009	2010	WT1-wt		Yes	No	GO
TARGET-20-PATAST	≥10	AAML0531	Standard risk	308.9	91	91	No	M1	MLL	FLT3-ITD-wt	NPM1-wt	CEBPA-wt	CR	CR	No	Yes	0.93	Death	1.53	2009	2011	WT1-wt		Yes	No	GO
TARGET-20-PATBFL	＜10	AAML0531	Low risk	60.1	40	36	No	M4	inv(16)	FLT3-ITD-wt	NPM1-wt	1	CR	CR	No	Yes	0.88	Alive	4.54	2009	2014	WT1-wt		Yes	No	GO
TARGET-20-PATCHL	＜10	AAML0531	Standard risk	14	56.8	44	No	M7	Other	FLT3-ITD-wt	NPM1-wt	CEBPA-wt	Not in CR	CR	No	No	0.22	Alive	0.22	2009	2010	WT1-wt		No	No	NO GO
TARGET-20-PATDNN	≥10	AAML0531	Low risk	31.6	72	49	Yes	M2	t(8;21)	FLT3-ITD-wt	NPM1-wt	CEBPA-wt	CR	CR	No	Yes	0.79	Death	3.14	2009	2012	WT1-wt		Yes	No	NO GO
TARGET-20-PATELT	≥10	AAML0531	Standard risk	218.7	95	92	No	M5	Other	FLT3-ITD-mt	NPM1-wt	CEBPA-wt	Not in CR	CR	No	Yes	0.35	Alive	4.59	2009	2014	WT1-wt	0.4	Yes	No	NO GO
TARGET-20-PATFDF	＜10	AAML0531		7.7	35	15	No	M7		FLT3-ITD-wt	NPM1-wt	CEBPA-wt	CR	CR	No	No	4.61	Alive	4.61	2009	2014	WT1-wt		No	No	GO
TARGET-20-PATGAN	≥10	AAML0531	Low risk	1.6	86	21	Yes	M2	t(8;21)	FLT3-ITD-wt	NPM1-wt	CEBPA-wt	Not in CR	CR	No	Yes	0.53	Death	1.1	2009	2011	WT1-wt		Yes	No	NO GO
TARGET-20-PATGTL	＜10	AAML0531	Standard risk	210.9	89	94	No	M5	MLL	FLT3-ITD-wt	NPM1-wt	CEBPA-wt	CR	CR	No	Yes	0.28	Death	0.53	2009	2010	WT1-wt		Yes	No	NO GO
TARGET-20-PATIAK	≥10	AAML0531	Standard risk	46.7	80	84	No	M1	Other	FLT3-ITD-wt	NPM1-wt	CEBPA-wt	Not in CR			No	4.53	Alive	4.53	2010	2014	WT1-wt		No	No	NO GO
TARGET-20-PATJHJ	＜10	AAML0531	Standard risk	332	25	53.3	No		MLL	FLT3-ITD-wt	NPM1-wt	CEBPA-wt	CR	CR	No	Yes	1.05	Death	2.34	2010	2012	WT1-wt		Yes	No	NO GO
TARGET-20-PATJSP	＜10	AAML0531	Standard risk	12	25	0	No	M2	Other	FLT3-ITD-wt	NPM1-wt	CEBPA-wt	Not in CR	CR	No	Yes	0.25	Death	0.53	2010	2010	WT1-wt		Yes	No	GO
TARGET-20-PATKJB	≥10	AAML0531	Standard risk	29.8	90	9	No		Other	FLT3-ITD-wt	NPM1-wt		CR	CR	No	Yes	0.83	Alive	4.61	2010	2014	WT1-wt		Yes	No	GO
TARGET-20-PATLXB	＜10	AAML0531	Low risk	45.8	62	59	No	M4	inv(16)	FLT3-ITD-wt	NPM1-wt	CEBPA-wt	CR	CR	No	Yes	0.76	Alive	4.01	2010	2014	WT1-wt		Yes	No	GO
TARGET-20-PATMIY	＜10	AAML0531	Standard risk	519		90	No	M5	MLL	FLT3-ITD-wt	NPM1-wt	CEBPA-wt	CR	CR	No	Yes	0.69	Death	1.66	2010	2011	WT1-wt		Yes	No	GO
TARGET-21-PARBTV	＜10	AAML0531	Low risk	106.2	40.4	45	No	M4	inv(16)	FLT3-ITD-wt	NPM1-wt	CEBPA-wt	CR	CR	No	Yes	1.65	Death	1.91	2010	2012	WT1-wt		Yes	No	NO GO
TARGET-21-PARHRS	＜10	AAML0531	Standard risk	1.8	21	0	No	M6	Normal	FLT3-ITD-wt	NPM1-wt	CEBPA-wt	Not in CR	CR	Yes	Yes	0.94	Death	3.48	2010	2013	WT1-wt		Yes	No	NO GO
TARGET-21-PARNAW	＜10	AAML0531	Standard risk	50.4	62	50	No		Other	FLT3-ITD-wt	NPM1-wt	CEBPA-wt	CR	CR	No	Yes	0.52	Death	0.9	2010	2011	WT1-wt		Yes	No	NO GO
TARGET-21-PARXYR	≥10	AAML0531	Standard risk	247.1	87	95	No	M1	Normal	FLT3-ITD-wt	NPM1-wt	CEBPA-wt	Not in CR	Not in CR		Yes	0.21	Death	1.22	2007	2008	WT1-wt		No	No	NO GO
TARGET-21-PARZIA	＜10	AAML0531	Standard risk	79.4	84	91	No	M0	Other	FLT3-ITD-wt	NPM1-wt	CEBPA-wt	Not in CR	Not in CR		Yes	0.22	Alive	7.17	2007	2014	WT1-mt		No	No	GO
TARGET-21-PASDKZ	≥10	AAML0531	Low risk	28.6	87	0	No		Normal	FLT3-ITD-wt	NPM1-mt	CEBPA-wt	Not in CR	CR	Yes	No	2.95	Alive	2.95	2007	2010	WT1-wt		No	No	GO
TARGET-21-PASDXR	＜10	AAML0531	Standard risk	10.9	90.7	0	No	M7	Normal	FLT3-ITD-wt	NPM1-wt	CEBPA-wt	Not in CR	Not in CR		Yes	0.18	Death	1.25	2007	2009	WT1-wt		No	No	GO
TARGET-21-PASFHK	≥10	AAML0531	Standard risk	38.7	21	80	No	M1	Normal	FLT3-ITD-mt	NPM1-wt	CEBPA-wt	Not in CR	CR	Yes	Yes	1.35	Alive	6.03	2008	2014	WT1-mt	0.03	Yes	No	NO GO
TARGET-21-PASFJJ	≥10	AAML0531	Standard risk	2.4	79		No	M0	Other	FLT3-ITD-wt	NPM1-wt	CEBPA-wt	Not in CR	Death	No	Yes	0.21	Death	0.21	2008	2008	WT1-wt		No	No	GO
TARGET-21-PASFLG	＜10	AAML0531	High risk	53.5	73.2	47	No	M4	Normal	FLT3-ITD-mt	NPM1-wt	CEBPA-wt	Not in CR	Not in CR		Yes	0.52	Death	0.52	2008	2009	WT1-mt	0.61	No	No	NO GO
TARGET-21-PASHMK	＜10	AAML0531	High risk	257.9	90	92	No	M5	Other	FLT3-ITD-mt	NPM1-wt	CEBPA-wt	Not in CR	Not in CR		Yes	0.09	Death	0.76	2008	2009	WT1-wt	0.8	No	No	GO
TARGET-21-PASIGA	＜10	AAML0531	Standard risk	340.7	93.8	83	No	M4	Other	FLT3-ITD-wt	NPM1-wt	CEBPA-wt	Not in CR	Not in CR		Yes	0.23	Alive	4.53	2008	2013	WT1-wt		No	No	NO GO
TARGET-21-PASLZE	≥10	AAML0531	High risk	121.1	96	93	No	M1	Normal	FLT3-ITD-mt	NPM1-wt	CEBPA-wt	Not in CR	CR	Yes	No	6.04	Alive	6.04	2008	2014	WT1-mt	0.85	No	No	NO GO	SCT plus GO
TARGET-21-PASNKZ	≥10	AAML0531	High risk	414.8	95	89	No	M4		FLT3-ITD-mt	NPM1-wt	CEBPA-wt	Not in CR	Not in CR		Yes	0.19	Death	1.9	2008	2010	WT1-mt	1.43	No	No	GO
TARGET-21-PASSLT	＜10	AAML0531	High risk	15.1	57	34	No	M4	Normal	FLT3-ITD-mt	NPM1-wt	CEBPA-wt	Not in CR	Not in CR		Yes	0.21	Alive	5.39	2008	2014	WT1-wt	0.99	No	No	GO
TARGET-21-PASTZK	＜10	AAML0531	Standard risk	6.7	54	0	No	M5	MLL	FLT3-ITD-wt	NPM1-wt	CEBPA-wt	Not in CR	CR	No	No	5.33	Alive	5.33	2008	2014	WT1-wt		No	No	NO GO
TARGET-21-PASVJS	≥10	AAML0531	Low risk	28.1		75	No		t(8;21)	FLT3-ITD-wt	NPM1-wt	CEBPA-wt	Not in CR	Not in CR		Yes	0.23	Death	1.94	2009	2011	WT1-wt		No	No	NO GO
TARGET-21-PASYEJ	≥10	AAML0531	Standard risk	3.3	64.4	4	No	M1	Other	FLT3-ITD-wt	NPM1-wt	CEBPA-wt	Not in CR	CR	No	Yes	0.53	Death	0.53	2009	2009	WT1-wt		No	No	GO
TARGET-21-PASYWA	≥10	AAML0531	Standard risk	114.7	96	94	No	M0	MLL	FLT3-ITD-wt	NPM1-wt	CEBPA-wt	Not in CR	Not in CR		Yes	0.1	Death	0.24	2009	2009	WT1-wt		No	No	GO
TARGET-21-PATAIJ	＜10	AAML0531	Standard risk	17.9	55	45	No	M2	Other	FLT3-ITD-wt	NPM1-wt	CEBPA-wt	Not in CR	Not in CR		Yes	0.16	Death	0.28	2009	2009	WT1-mt		No	No	GO
TARGET-21-PATHIU	＜10	AAML0531	Standard risk	58.2	58	52	No		Normal	FLT3-ITD-mt	NPM1-wt	CEBPA-wt	Not in CR	Not in CR		Yes	0.19	Death	3.56	2009	2013	WT1-wt	0.04	No	No	NO GO
TARGET-21-PATISD	＜10	AAML0531	Standard risk	11.2	21	8	No		Normal	FLT3-ITD-wt	NPM1-wt	CEBPA-wt	Not in CR	Not in CR		Yes	0.19	Death	2.71	2009	2012	WT1-wt		No	No	NO GO
TARGET-21-PATJMY	≥10	AAML0531	High risk	19.1	95	68	No	M0	Normal	FLT3-ITD-mt	NPM1-wt	CEBPA-wt	Not in CR	Not in CR		Yes	0.22	Alive	0.81	2009	2010	WT1-wt	0.93	No	No	GO
TARGET-21-PATKBK	＜10	AAML0531	Standard risk	149.5	77.5	72	No	M5	MLL	FLT3-ITD-wt	NPM1-wt	CEBPA-wt	Not in CR	Not in CR		Yes	0.16	Alive	4.55	2009	2014	WT1-wt		No	No	NO GO
TARGET-21-PATKKJ	≥10	AAML0531	Standard risk	4.8	49	2	No	M5	Other	FLT3-ITD-wt	NPM1-wt	CEBPA-wt	Not in CR	CR	Yes	Yes	1.02	Death	1.24	2010	2011	WT1-wt		Yes	No	NO GO
TARGET-21-PATKWH	≥10	AAML0531	High risk	63.9	91	77	No		Other	FLT3-ITD-wt	NPM1-wt	CEBPA-wt	Not in CR	Not in CR		Yes	0.13	Death	0.41	2010	2010	WT1-wt		No	No	NO GO
TARGET-20-PABGKN	＜10	AAML0531	Standard risk	6.5	40	60	No	M2	Normal	FLT3-ITD-wt	NPM1-wt	CEBPA-wt	Not in CR	Not in CR		Yes	0.21	Death	0.87	2010	2011	WT1-mt		No	No	GO
TARGET-20-PABHET	＜10	AAML0531	Standard risk	27.6	30	23	No	M7	Other	FLT3-ITD-wt	NPM1-wt	CEBPA-wt	Not in CR	CR	No	No	4.61	Alive	4.61	2010	2014	WT1-wt		No	No	NO GO
TARGET-20-PABLDZ	≥10	AAML0531	Standard risk	1.5	20	12	No	M6	Normal	FLT3-ITD-mt	NPM1-wt	CEBPA-wt	CR	CR	No	Yes	1.38	Death	1.92	2010	2012	WT1-mt	0.05	Yes	No	NO GO
TARGET-20-PACEGD	≥10	CCG-2961	Low risk	7.3	63	64	No	M2	t(8;21)	FLT3-ITD-wt	NPM1-wt	CEBPA-wt	CR	CR	No	No	9.95	Alive	9.95	1998	2008	WT1-mt		No	No
TARGET-20-PADDXZ	≥10	CCG-2961	Low risk	17.7	68	63	No	M2	t(8;21)	FLT3-ITD-wt	NPM1-wt	CEBPA-wt	CR	CR	No	No	6.77	Alive	6.77	1998	2004	WT1-wt		No	No
TARGET-20-PADYIR	＜10	CCG-2961	High risk	6	93	0	No	M4		FLT3-ITD-mt	NPM1-wt	CEBPA-wt	CR	CR	No	Yes	1.96	Alive	1.98	1997	1999	WT1-wt	0.82	Yes	No		Chemotherapy plus GO
TARGET-20-PADZCG	＜10	CCG-2961	Low risk	59	67	85	No	M1	Normal	FLT3-ITD-wt	NPM1-wt	1	CR	CR	No	Yes	1.03	Death	1.25	1998	1999	WT1-wt		Yes	No
TARGET-20-PADZKD	＜10	CCG-2961	Standard risk	74.3	95	78	No	M4	MLL	FLT3-ITD-wt	NPM1-wt	CEBPA-wt	CR	CR	No	Yes	0.56	Death	0.92	1998	1998	WT1-wt		Yes	No
TARGET-20-PADZYC	≥10	CCG-2961	Low risk	8.1	52	59	No	M2	t(8;21)	FLT3-ITD-wt	NPM1-wt	CEBPA-wt	CR	CR	No	Yes	0.88	Alive	2.06	1998	2000	WT1-wt		Yes	No
TARGET-20-PAEABM	＜10	CCG-2961		13.1	29	11	No	M2		FLT3-ITD-wt	NPM1-wt	CEBPA-wt	CR	CR	Yes	Yes	1.02	Death	1.6	1996	1998	WT1-wt		Yes	No
TARGET-20-PAEAFC	≥10	CCG-2961	Standard risk	29.3	58	5	No	M4	Normal	FLT3-ITD-wt	NPM1-wt	CEBPA-wt	Not in CR	CR	No	Yes	0.86	Death	1.47	1996	1998	WT1-wt		Yes	No
TARGET-20-PAEAKL	≥10	CCG-2961	Low risk	40.2	56	61	No	M1	inv(16)	FLT3-ITD-wt	NPM1-wt	CEBPA-wt	CR	CR	No	Yes	1.05	Alive	3.69	1996	2000	WT1-mt		Yes	No
TARGET-20-PAECBZ	＜10	CCG-2961	Standard risk	200	98	97	No	M5	MLL	FLT3-ITD-wt	NPM1-wt	CEBPA-wt	CR	CR	No	Yes	0.61	Death	0.61	1997	1997	WT1-wt		No	No
TARGET-20-PAECCE	＜10	CCG-2961	Standard risk	440	92	99	No	M5	MLL	FLT3-ITD-wt	NPM1-wt	CEBPA-wt	CR	CR	Yes	Yes	1.63	Death	1.63	1997	1998	WT1-wt		No	No
TARGET-20-PAECRF	≥10	CCG-2961	Standard risk	173	88	66	Yes	M4	Normal	FLT3-ITD-mt	NPM1-wt	CEBPA-wt	Death	Death	No	Yes	0.01	Death	0.01	1997	1997	WT1-mt	0.4	No	No
TARGET-20-PAEDKB	≥10	CCG-2961	Standard risk	96.1	80	81	Yes	M5	MLL	FLT3-ITD-wt	NPM1-wt	CEBPA-wt	CR	CR	No	Yes	0.37	Death	0.45	1997	1997	WT1-wt		Yes	No
TARGET-20-PAEENN	＜10	CCG-2961	Low risk	59.8	71	93	No	M2	Normal	FLT3-ITD-wt	NPM1-wt	1	CR	CR	No	No	8.54	Alive	8.54	1997	2005	WT1-wt		No	No
TARGET-20-PAEERJ	＜10	CCG-2961		98.3	95	0	No	M5		FLT3-ITD-wt	NPM1-wt	CEBPA-wt	CR	Not in CR	No	Yes	0.23	Death	0.4	1997	1997	WT1-wt		No	No
TARGET-20-PAEEYP	≥10	CCG-2961	Low risk	18.8	59	83	No	M2	Normal	FLT3-ITD-wt	NPM1-wt	1	CR	CR	No	No	6.95	Alive	6.95	1997	2004	WT1-wt		No	No
TARGET-20-PAEFGR	＜10	CCG-2961	Standard risk	5.2	60	0	No	M4	Normal	FLT3-ITD-wt	NPM1-wt		CR	CR	No	Yes	1.15	Death	2.19	1997	1999	WT1-wt		Yes	No
TARGET-20-PAEFGT	＜10	CCG-2961	Low risk	25.3	46	7	No	M4	inv(16)	FLT3-ITD-wt	NPM1-wt	CEBPA-wt	Death	Death	No	Yes	0.09	Death	0.09	1997	1997	WT1-mt		No	No
TARGET-20-PAEFHC	≥10	CCG-2961	High risk	71.9	60	41	No	M4	Other	FLT3-ITD-mt	NPM1-wt	CEBPA-wt	CR	CR	No	Yes	0.71	Death	1.02	1997	1998	WT1-mt	0.55	Yes	No		Chemotherapy plus GO
TARGET-20-PAEGNK	＜10	CCG-2961	Standard risk	165	91	89	No	M5	Other	FLT3-ITD-wt	NPM1-wt	CEBPA-wt	CR	Not in CR	No	Yes	0.27	Death	1.09	1997	1998	WT1-wt		No	No
TARGET-20-PAEGRE	＜10	CCG-2961	Low risk	51.2	75	41	No	M2	inv(16)	FLT3-ITD-wt	NPM1-wt	CEBPA-wt	CR	CR	No	Yes	1.36	Alive	11.02	1997	2008	WT1-wt		Yes	No
TARGET-20-PAEGRI	≥10	CCG-2961	High risk	11.4	100	70	No	M2		FLT3-ITD-mt		CEBPA-wt	CR	CR	No	Yes	0.58	Death	0.86	1997	1998	WT1-mt	0.83	Yes	No		Chemotherapy plus GO
TARGET-20-PAEIKD	＜10	CCG-2961	High risk	52.4	85	56	No	M2	Normal	FLT3-ITD-mt	NPM1-wt	CEBPA-wt	CR	CR	No	Yes	1.78	Alive	10.86	1997	2008	WT1-wt	0.76	Yes	No
TARGET-20-PAEJBT	≥10	CCG-2961		79.3	90	79	No	M1		FLT3-ITD-wt	NPM1-wt	CEBPA-wt	CR	CR	No	Yes	1.42	Alive	11.31	1997	2008	WT1-mt		Yes	No
TARGET-20-PAERAH	≥10	CCG-2961	Low risk	21.8	80	69	No	M4	inv(16)	FLT3-ITD-wt	NPM1-wt	CEBPA-wt	CR	CR	No	No	11.06	Alive	11.06	1997	2008	WT1-wt		No	No
TARGET-20-PAERXF	≥10	CCG-2961	Standard risk	49.7	88	53	No	M5	MLL	FLT3-ITD-wt	NPM1-wt	CEBPA-wt	CR		No	No	5.12	Alive	5.12	1997	2002	WT1-wt		No	No
TARGET-20-PAESVN	＜10	CCG-2961	Standard risk	13.2	87	0	No	M5	MLL	FLT3-ITD-wt	NPM1-wt	CEBPA-wt	CR	CR	No	Yes	2.22	Alive	9.86	1998	2008	WT1-wt		Yes	No
TARGET-20-PAKERZ	≥10	CCG-2961	Low risk	23.8	50	79	No	M4	t(8;21)	FLT3-ITD-wt	NPM1-wt	CEBPA-wt	CR	Death	No	Yes	0.22	Death	0.22	1999	1999	WT1-wt		No	No
TARGET-20-PAKGXN	≥10	CCG-2961	Low risk	31.1	91	84	No	M4	t(8;21)	FLT3-ITD-wt	NPM1-wt	CEBPA-wt	CR	CR	No	Yes	0.85	Death	1.47	1999	2001	WT1-wt		Yes	No
TARGET-20-PAKHBF	＜10	CCG-2961	Low risk	27.1	61	58	No	M2	t(8;21)	FLT3-ITD-wt	NPM1-wt	CEBPA-wt	CR	CR	No	No	9.53	Alive	9.53	1999	2009	WT1-wt		No	No
TARGET-20-PAKHLK	≥10	CCG-2961	Standard risk	10.5	50	7	No	M2	Other	FLT3-ITD-wt	NPM1-wt	CEBPA-wt	CR	CR	No	Yes	1.61	Alive	8.99	1999	2008	WT1-wt		Yes	No
TARGET-20-PAKHZW	＜10	CCG-2961		4.8	89	32	No	M1		FLT3-ITD-wt	NPM1-wt	CEBPA-wt		CR	No	Yes	0.61	Death	1.09	2000	2001	WT1-wt		Yes	No
TARGET-20-PAKIYW	＜10	CCG-2961		17.9	42	19	No	M2		FLT3-ITD-wt	NPM1-wt		CR	CR	No	Yes	0.82	Alive	5.55	2000	2006	WT1-wt		Yes	No
TARGET-20-PAKKBK	≥10	CCG-2961	Low risk	47.9	79	70	No	M2	t(8;21)	FLT3-ITD-wt	NPM1-wt	CEBPA-wt	CR	CR	Yes	Yes	0.38	Death	0.38	2000	2001			No	No
TARGET-20-PAKKIM	＜10	CCG-2961	Standard risk	27	99	53	Yes	M4	MLL	FLT3-ITD-wt		CEBPA-wt	CR	CR	No	Yes	0.52	Death	1.23	2000	2001			Yes	No
TARGET-20-PAKLPD	＜10	CCG-2961	Standard risk	13.9	14	3	No	M6	Other	FLT3-ITD-wt		CEBPA-wt	CR	CR	No	Yes	0.29	Alive	0.31	2000	2001			Yes	No
TARGET-20-PAKRUP	＜10	CCG-2961	Standard risk	136	73	68	No	M4	MLL	FLT3-ITD-wt		CEBPA-wt	CR	CR	No	Yes	1.26	Alive	8.12	2000	2008			Yes	No
TARGET-20-PAKRZG	＜10	CCG-2961	High risk	405.5	90	97	No	M1	Other	FLT3-ITD-mt	NPM1-wt	CEBPA-wt	CR	CR	Yes	Yes	0.78	Death	1.02	2000	2001	WT1-wt	0.54	Yes	No		SCT plus GO
TARGET-20-PAKSMZ	＜10	CCG-2961	Low risk	360.5	96	99	No	M1	Normal	FLT3-ITD-mt	NPM1-mt	CEBPA-wt	CR	CR	No	No	7.99	Alive	7.99	2000	2008	WT1-wt	0.4	No	Yes
TARGET-20-PAKTCX	＜10	CCG-2961	Standard risk	194.4	75	84	Yes	M5	MLL	FLT3-ITD-wt	NPM1-wt	CEBPA-wt	CR	CR	Yes	No	7.42	Alive	7.42	2000	2008	WT1-wt		No	No
TARGET-20-PAKVGI	＜10	CCG-2961	Low risk	155	62	59	Yes	M2	t(8;21)	FLT3-ITD-wt		CEBPA-wt	CR	Not in CR	No	No	4.9	Alive	4.9	2001	2006			No	No
TARGET-20-PAKVYM	≥10	CCG-2961	Low risk	68.6	84	75	No	M4	Normal	FLT3-ITD-wt	NPM1-mt	CEBPA-wt	CR	CR	No	Yes	1.11	Death	1.53	2001	2002	WT1-wt		Yes	No
TARGET-20-PAKXJR	≥10	CCG-2961	High risk	152.7	72	92	No	M2		FLT3-ITD-mt	NPM1-mt	CEBPA-wt	CR	CR	No	Yes	3.06	Death	3.54	2001	2004	WT1-wt	0.65	Yes	Yes		Chemotherapy plus GO
TARGET-20-PAKXVC	＜10	CCG-2961	Standard risk	3.9	40	2	No	M4	MLL	FLT3-ITD-wt		CEBPA-wt	CR	CR	No	Yes	0.74	Death	5.19	2001	2006			Yes	No
TARGET-20-PALFVW	≥10	CCG-2961	Low risk	84.8	64	54	No	M2	inv(16)	FLT3-ITD-wt	NPM1-wt	CEBPA-wt	CR	CR	No	Yes	0.74	Death	1.23	2001	2002	WT1-wt		Yes	No
TARGET-20-PALGKX	＜10	CCG-2961	Standard risk	98.3	99	92	No	M5	MLL	FLT3-ITD-wt	NPM1-wt	CEBPA-wt	CR	CR	Yes	No	6.52	Alive	6.52	2001	2007	WT1-wt		No	No
TARGET-20-PALHVV	≥10	CCG-2961	Low risk	10.2	62	59	No	M2	t(8;21)	FLT3-ITD-wt	NPM1-wt	CEBPA-wt	CR		No	No	7.61	Alive	7.61	2001	2009	WT1-wt		No	No
TARGET-20-PALNAT	＜10	CCG-2961	Low risk	92.9	95	90	Yes	M4	Normal	FLT3-ITD-wt	NPM1-mt	CEBPA-wt	CR	Not in CR	No	No	6.63	Alive	6.63	2001	2008	WT1-wt		No	No
TARGET-20-PALVKV	≥10	CCG-2961	Low risk	31.8	28	26	No	M2	t(8;21)	FLT3-ITD-wt	NPM1-wt	CEBPA-wt	CR	CR	No	Yes	1.05	Death	1.24	2001	2003	WT1-wt		Yes	No
TARGET-20-PANJIM	≥10	CCG-2961	Low risk	69.2	73	83	No	M2	t(8;21)	FLT3-ITD-wt	NPM1-wt	CEBPA-wt	CR	CR	No	Yes	0.59	Death	1.33	2001	2003	WT1-wt		Yes	No
TARGET-20-PANPUR	≥10	CCG-2961	Standard risk	42.8	65	50	No	M4	Normal	FLT3-ITD-wt		CEBPA-wt	CR	CR	No	Yes	0.67	Death	1.9	2002	2003			Yes	No
TARGET-20-PANSDI	＜10	CCG-2961	Standard risk	496	92	95	No	M4	Normal	FLT3-ITD-wt	NPM1-wt	CEBPA-wt	CR	Not in CR	No	Yes	0.32	Death	0.56	2002	2002	WT1-wt		Yes	No
TARGET-20-PANUNT	≥10	CCG-2961	Low risk	33.9	40	61	No	M4	inv(16)	FLT3-ITD-wt		CEBPA-wt	CR	CR	No	Yes	0.97	Alive	6.42	2002	2009	WT1-wt		Yes	No
TARGET-20-PASYYW	＜10	AAML0531	Standard risk	19.5	60	0	No		Normal	FLT3-ITD-wt	NPM1-wt	CEBPA-wt	CR	CR	No	Yes	1.42	Alive	5.7	2010	2015	WT1-wt		Yes	No	GO
TARGET-20-PARXNP	＜10	AAML0531	Standard risk	158.5	64	48.3	No	M0	Normal	FLT3-ITD-wt	NPM1-wt	CEBPA-wt	CR	CR	No	Yes	0.55	Death	0.97	2010	2011	WT1-wt		Yes	No	GO
TARGET-20-PASWGL	＜10	AAML0531	Standard risk	26.8	66	0	No		Normal	FLT3-ITD-wt	NPM1-wt	CEBPA-wt	CR	CR	No	Yes	1.17	Death	1.3	2007	2008	WT1-wt		Yes	No	GO
TARGET-20-PASSDX	≥10	AAML0531	Low risk	49.2	81	67	No		Normal	FLT3-ITD-wt	NPM1-wt	1	CR	CR	No	No	6.18	Alive	6.18	2009	2015	WT1-wt		No	No	NO GO
TARGET-20-PAPYUI	＜10	AAML0531	Standard risk	21.1	24	36	No	M6	Other	FLT3-ITD-wt	NPM1-wt	CEBPA-wt	Not in CR	CR	No	No	6	Alive	6	2010	2016	WT1-wt		No	No	GO
TARGET-20-PARYTI	＜10	AAML0531	Standard risk	24.6	90	0	No	M7	Other	FLT3-ITD-wt	NPM1-wt	CEBPA-wt	Not in CR	CR	No	No	5.36	Alive	5.36	2009	2015	WT1-wt		No	No	GO
TARGET-20-PATEID	＜10	AAML0531	Low risk	77	21	5	No	M4	inv(16)	FLT3-ITD-wt	NPM1-wt	CEBPA-wt	CR	CR	No	No	6.35	Alive	6.35	2009	2015	WT1-wt		No	No	NO GO
TARGET-20-PATILU	≥10	AAML0531	Low risk	18.7	23	4	No	M4	inv(16)	FLT3-ITD-wt	NPM1-wt	CEBPA-wt	Not in CR	CR	No	No	6.51	Alive	6.51	2009	2015	WT1-wt		No	No	NO GO
TARGET-20-PATMIK	≥10	AAML0531	Low risk	22.2	25	28	Yes	M4	inv(16)	FLT3-ITD-wt	NPM1-wt	CEBPA-wt	CR	CR	No	No	8.5	Alive	8.5	2007	2015	WT1-wt		No	No	NO GO
TARGET-20-PARNPC	≥10	AAML0531	Low risk	61.2	26	75	No	M4	inv(16)	FLT3-ITD-wt	NPM1-wt	CEBPA-wt	CR	CR	No	Yes	1.06	Death	4.13	2008	2012	WT1-wt		Yes	No	GO
TARGET-20-PATGRP	＜10	AAML0531	Low risk	60.3		27	No	M4	inv(16)	FLT3-ITD-wt	NPM1-wt	CEBPA-wt	CR	CR	No	No	6.12	Alive	6.12	2010	2016	WT1-wt		No	No	NO GO
TARGET-20-PATMFM	＜10	AAML0531	Low risk	86.8	30.5	26	No	M4	inv(16)	FLT3-ITD-wt	NPM1-wt	CEBPA-wt	CR	CR	No	No	6.35	Alive	6.35	2010	2016	WT1-wt		No	No	NO GO
TARGET-20-PATFZR	＜10	AAML0531	Low risk	118.5	30.7	41	No	M4	inv(16)	FLT3-ITD-wt	NPM1-wt	CEBPA-wt	CR	CR	No	No	6.08	Alive	6.08	2010	2016	WT1-wt		No	No	NO GO
TARGET-20-PATBVX	≥10	AAML0531	Low risk	53	31	23	No	M4	inv(16)	FLT3-ITD-wt	NPM1-wt	CEBPA-wt	CR	CR	No	No	5.1	Alive	5.1	2010	2015	WT1-wt		No	No	GO
TARGET-20-PASKNV	＜10	AAML0531	Low risk	106.1	32	16	No	M4	inv(16)	FLT3-ITD-wt	NPM1-wt	CEBPA-wt	CR	CR	No	No	6.15	Alive	6.15	2009	2015	WT1-wt		No	No	GO
TARGET-20-PASYRR	＜10	AAML0531	Low risk	51	34	15	No		inv(16)	FLT3-ITD-wt	NPM1-wt	CEBPA-wt	CR		No	No	7.69	Alive	7.69	2007	2015	WT1-wt		No	No	NO GO
TARGET-20-PATENX	＜10	AAML0531	Low risk	67.5	34	59	No	M4	inv(16)	FLT3-ITD-wt	NPM1-wt	CEBPA-wt	CR	CR	No	Yes	0.87	Alive	5.5	2010	2015	WT1-wt		Yes	No	GO
TARGET-20-PASXSS	≥10	AAML0531	Low risk	89.9	34	40	No	M4	inv(16)	FLT3-ITD-wt	NPM1-wt	CEBPA-wt	CR	CR	No	Yes	1	Death	1.76	2010	2012	WT1-mt		Yes	No	NO GO
TARGET-20-PASUAF	≥10	AAML0531	Low risk	35.9	34.3	33	No	M4	inv(16)	FLT3-ITD-wt	NPM1-wt	CEBPA-wt	CR	CR	No	No	5.97	Alive	5.97	2010	2016	WT1-wt		No	No	GO
TARGET-20-PARGMH	＜10	AAML0531	Low risk	106.2	40.4	45	No	M4	inv(16)	FLT3-ITD-wt	NPM1-wt	CEBPA-wt	CR	CR	No	Yes	1.65	Death	1.91	2010	2012	WT1-wt		Yes	No	NO GO
TARGET-20-PARJRG	＜10	AAML0531	Low risk	140.4	41.5	12	No	M4	inv(16)	FLT3-ITD-wt	NPM1-wt	CEBPA-wt	CR	CR	No	Yes	0.26	Alive	5.69	2009	2015	WT1-wt		Yes	No	NO GO
TARGET-20-PASURR	≥10	AAML0531	Low risk	129.4		46	No		inv(16)	FLT3-ITD-wt	NPM1-wt	CEBPA-wt	CR		No	Yes	1.38	Death	4.73	2009	2014	WT1-wt		Yes	No	NO GO
TARGET-20-PATJYT	＜10	AAML0531	Standard risk	86.8	47.3	50	No	M4	inv(16)	FLT3-ITD-wt	NPM1-wt	CEBPA-wt	CR	CR	No	Yes	0.93	Alive	6.31	2009	2015	WT1-mt		Yes	No	GO
TARGET-20-PASUUP	＜10	AAML0531	Low risk	76.5	48	37.9	No	M4	inv(16)	FLT3-ITD-wt	NPM1-wt	CEBPA-wt	CR	CR	No	No	7.2	Alive	7.2	2008	2015	WT1-wt		No	No	NO GO
TARGET-20-PATLHB	＜10	AAML0531	Low risk	69.4	49	54	No	M4	inv(16)	FLT3-ITD-wt	NPM1-wt	CEBPA-wt	CR	CR	No	No	6.03	Alive	6.03	2009	2015	WT1-wt		No	No	NO GO
TARGET-20-PARBLV	≥10	AAML0531	Low risk	108.9	49	66	No	M4	inv(16)	FLT3-ITD-wt	NPM1-wt	CEBPA-wt	CR	CR	No	No	5.95	Alive	5.95	2010	2015	WT1-wt		No	No	GO
TARGET-20-PARNIL	≥10	AAML0531	Low risk	31.1	51	46	No	M4	inv(16)	FLT3-ITD-wt	NPM1-wt	CEBPA-wt	CR	CR	No	No	2.32	Alive	2.32	2009	2011	WT1-mt		No	No	GO
TARGET-20-PASGKA	＜10	AAML0531	Low risk	64	54	4	No	M4	inv(16)	FLT3-ITD-wt	NPM1-wt	CEBPA-wt	CR	CR	No	Yes	1.49	Alive	6.86	2007	2014	WT1-wt		Yes	No	NO GO
TARGET-20-PASUGU	＜10	AAML0531	Low risk	7.9	55	34	No	M4	inv(16)	FLT3-ITD-wt	NPM1-wt	CEBPA-wt	Not in CR	CR	No	No	6.06	Alive	6.06	2010	2016	WT1-wt		No	No	GO
TARGET-20-PATAVF	≥10	AAML0531	Low risk	4.5	60	0	No	M4	inv(16)	FLT3-ITD-wt	NPM1-wt	CEBPA-wt	CR	CR	No	No	6.42	Alive	6.42	2009	2015	WT1-wt		No	No	GO
TARGET-20-PARUSN	≥10	AAML0531	Low risk	30.8	60	0	No	M4	inv(16)	FLT3-ITD-wt	NPM1-wt	CEBPA-wt	CR	CR	No	No	5.63	Alive	5.63	2010	2015	WT1-wt		No	No	NO GO
TARGET-20-PARUAD	＜10	AAML0531	Low risk	7.7	62	0	No	M4	inv(16)	FLT3-ITD-wt	NPM1-wt	CEBPA-wt	CR	CR	No	No	6.16	Alive	6.16	2009	2015	WT1-wt		No	No	GO
TARGET-20-PASANH	＜10	AAML0531	Low risk	77.3	65	48	No	M4	inv(16)	FLT3-ITD-wt	NPM1-wt	CEBPA-wt	CR	CR	No	No	9.24	Alive	9.24	2007	2016	WT1-wt		No	No	NO GO
TARGET-20-PARTWN	≥10	AAML0531	Low risk	65.5	68	60	No		inv(16)	FLT3-ITD-wt	NPM1-wt	CEBPA-wt	CR	CR	No	No	6.65	Alive	6.65	2009	2016	WT1-wt		No	No	GO
TARGET-20-PASZEB	≥10	AAML0531	Low risk	207.2	70	18	No	M4	inv(16)	FLT3-ITD-wt	NPM1-wt	CEBPA-wt	Death	Death	No	Yes	0	Death	0	2007	2007	WT1-wt		No	No	NO GO
TARGET-20-PARGYS	≥10	AAML0531	Low risk	4.9	75	28	No	M4	inv(16)	FLT3-ITD-wt	NPM1-wt	CEBPA-wt	CR	CR	No	No	6.96	Alive	6.96	2008	2015	WT1-wt		No	No	GO
TARGET-20-PASZJT	≥10	AAML0531	Low risk	93	75	2	No	M4	inv(16)	FLT3-ITD-wt	NPM1-wt	CEBPA-wt	CR	CR	No	No	6.29	Alive	6.29	2009	2015	WT1-wt		No	No	NO GO
TARGET-20-PARRFC	≥10	AAML0531	Low risk	116.1	75	74	No	M4	inv(16)	FLT3-ITD-wt	NPM1-wt	CEBPA-wt	CR	CR	No	No	6.39	Alive	6.39	2009	2015	WT1-wt		No	No	NO GO
TARGET-20-PAPVET	≥10	AAML0531	Low risk	335.5	76	93	No	M4	inv(16)	FLT3-ITD-wt	NPM1-wt	CEBPA-wt	CR	CR	No	Yes	0.66	Death	1.7	2007	2008	WT1-wt		Yes	No	NO GO
TARGET-20-PASGZV	≥10	AAML0531	Low risk	160.7	78	31	No	M4	inv(16)	FLT3-ITD-wt	NPM1-wt	CEBPA-wt	CR	CR	No	Yes	0.79	Alive	7.64	2008	2015	WT1-wt		Yes	No	NO GO
TARGET-20-PATEWX	＜10	AAML0531	Low risk	7	80	48	Yes	M4	inv(16)	FLT3-ITD-wt	NPM1-wt	CEBPA-wt	CR	CR	No	No	7.4	Alive	7.4	2008	2015	WT1-wt		No	No	NO GO
TARGET-20-PASVMU	＜10	AAML0531	Low risk	29.6	80.5	35	Yes	M4	inv(16)	FLT3-ITD-wt	NPM1-wt	CEBPA-wt	CR	CR	No	No	7.36	Alive	7.36	2008	2016	WT1-mt		No	No	NO GO
TARGET-20-PASVVM	≥10	AAML0531		161.2		81	No	M4	inv(16)	FLT3-ITD-wt	NPM1-wt	CEBPA-wt	CR	CR	No	No	5.65	Alive	5.65	2009	2015	WT1-wt		No	No	GO
TARGET-20-PATFGL	≥10	AAML0531		298.7	81	92	No		inv(16)	FLT3-ITD-wt	NPM1-wt	CEBPA-wt	CR	CR	No	No	2.78	Alive	2.78	2008	2011	WT1-wt		No	No	GO
TARGET-20-PARZYF	≥10	AAML0531	Low risk	107	82	80	No	M4	inv(16)	FLT3-ITD-wt	NPM1-wt	CEBPA-wt	CR	CR	No	No	7.35	Alive	7.35	2008	2015	WT1-wt		No	No	GO
TARGET-20-PASURM	＜10	AAML0531	Low risk	64.7	83	49	No	M4	inv(16)	FLT3-ITD-wt	NPM1-wt	CEBPA-wt	CR	CR	No	No	7.39	Alive	7.39	2008	2015	WT1-wt		No	No	GO
TARGET-20-PARCIN	＜10	AAML0531	Low risk	52.2	84	4.1	No	M4	inv(16)	FLT3-ITD-wt	NPM1-wt	CEBPA-wt	CR	CR	No	Yes	0.75	Alive	6.38	2009	2016	WT1-wt		Yes	No	NO GO
TARGET-20-PASAYA	≥10	AAML0531	Low risk	49.5	87	72	No	M4	inv(16)	FLT3-ITD-wt	NPM1-wt	CEBPA-wt	CR	CR	No	No	6.7	Alive	6.7	2009	2016	WT1-wt		No	No	GO
TARGET-20-PARZVA	＜10	AAML0531	Low risk	340.8		88	No	M4	inv(16)	FLT3-ITD-wt	NPM1-wt	CEBPA-wt	Not in CR	CR	No	No	7.61	Alive	7.61	2007	2015	WT1-wt		No	No	GO
TARGET-20-PARCAU	≥10	AAML0531		2.2	90	9	No	M5	inv(16)	FLT3-ITD-wt	NPM1-wt	CEBPA-wt	CR	CR	No	No	5.18	Alive	5.18	2006	2012	WT1-wt		No	No	NO GO
TARGET-20-PATBNP	≥10	AAML0531	Low risk	56.6	90	81	No		inv(16)	FLT3-ITD-wt	NPM1-wt	CEBPA-wt	CR	CR	No	No	5.67	Alive	5.67	2009	2015	WT1-wt		No	No	NO GO
TARGET-20-PATFNK	＜10	AAML0531	Low risk	91.8	91	0	No	M4	inv(16)	FLT3-ITD-wt	NPM1-wt	CEBPA-wt	CR	CR	No	No	7.48	Alive	7.48	2008	2016	WT1-mt		No	No	NO GO
TARGET-20-PASCAF	≥10	AAML0531	Low risk	244.7	100	80	No		inv(16)	FLT3-ITD-wt	NPM1-wt	CEBPA-wt	CR	CR	No	Yes	1.26	Alive	6.45	2009	2015	WT1-wt		Yes	No	GO
TARGET-20-PAPZCL	≥10	AAML0531	Low risk	6.6	6		No		inv(16)	FLT3-ITD-wt	NPM1-wt	CEBPA-wt	Death	Death	No	Yes	0.05	Death	0.05	2009	2009	WT1-wt		No	No	GO
TARGET-20-PATIHH	＜10	AAML0531	Low risk	17.5	11	0	No	M4	inv(16)	FLT3-ITD-wt	NPM1-wt	CEBPA-wt	CR	CR	No	No	5.26	Alive	5.26	2010	2015	WT1-wt		No	No	NO GO
TARGET-20-PARJGD	＜10	AAML0531	Low risk	31.7	12	26	No	M4	inv(16)	FLT3-ITD-wt	NPM1-wt	CEBPA-wt				No	7.86	Alive	7.86	2007	2015	WT1-wt		No	No	GO
TARGET-20-PARWCG	≥10	AAML03P1	Standard risk	25.6	36	42	No	M2	Other	FLT3-ITD-wt	NPM1-wt	CEBPA-wt	CR	CR	No	Yes	2.72	Death	3.18	2004	2007	WT1-wt		Yes	No	GO
TARGET-20-PARBZJ	≥10	AAML0531	High risk	17	40	22	No	M2	Other	FLT3-ITD-mt	NPM1-wt	CEBPA-wt	CR	CR	No	Yes	1.38	Alive	5.95	2008	2014	WT1-wt	0.7	Yes	No	GO	Chemotherapy plus GO
TARGET-20-PATBPW	＜10	AAML0531	Standard risk	7.6	45	8	No	M4	Other	FLT3-ITD-wt	NPM1-wt	CEBPA-wt	CR	CR	No	No	6.13	Alive	6.13	2009	2015	WT1-wt		No	No	GO
TARGET-20-PASSNX	≥10	AAML0531	High risk	15.1	49.5	28	No	M4	Other	FLT3-ITD-mt	NPM1-wt	CEBPA-wt	CR	CR	Yes	No	8.28	Alive	8.28	2007	2015	WT1-wt	0.48	No	No	NO GO
TARGET-20-PATKYT	≥10	AAML0531	High risk	156	51	76	No	M2	Other	FLT3-ITD-mt	NPM1-wt	CEBPA-wt	CR	CR	Yes	Yes	1.67	Death	3.77	2007	2011	WT1-wt	0.44	Yes	No	GO
TARGET-20-PATKUG	＜10	AAML03P1	Standard risk	3.9	51	21	No		Other	FLT3-ITD-mt	NPM1-wt	CEBPA-wt	CR	CR	No	No	7.89	Alive	7.89	2005	2013	WT1-wt	0.09	No	No	NO GO
TARGET-20-PARHKY	≥10	AAML0531	Standard risk	8.5	52	20	No	M2	Other	FLT3-ITD-mt	NPM1-wt	CEBPA-wt	Not in CR	CR	Yes	Yes	2.57	Death	4.53	2010	2014	WT1-wt	0.15	Yes	No	NO GO
TARGET-20-PASNLR	≥10	AAML0531	High risk	11.2	60	33	No	M2	Other	FLT3-ITD-mt	NPM1-wt	CEBPA-wt	CR	CR	No	No	6.94	Alive	6.94	2008	2015	WT1-wt	0.51	No	No	NO GO
TARGET-20-PASSVI	≥10	AAML0531	High risk	33.8	70.4	57	No		Other	FLT3-ITD-mt	NPM1-wt	CEBPA-wt	CR	CR	No	No	7.53	Alive	7.53	2008	2015	WT1-wt	1	No	No	GO
TARGET-20-PATANY	＜10	AAML0531	High risk	245.7	76	65	No	M4	Other	FLT3-ITD-mt	NPM1-wt	CEBPA-wt	Not in CR	Not in CR		Yes	0.17	Alive	8.25	2007	2015	WT1-wt	0.71	No	No	NO GO
TARGET-20-PASNKC	＜10	AAML0531	High risk	122.2	84	70	No		Other	FLT3-ITD-mt	NPM1-wt	CEBPA-wt	Not in CR	Not in CR		Yes	0.22	Death	4.16	2009	2014	WT1-wt	2.92	No	No	NO GO
TARGET-20-PATGIG	≥10	AAML0531	Standard risk	10.6	87	80	No		Other	FLT3-ITD-wt	NPM1-wt	CEBPA-wt	Not in CR	CR	Yes	Yes	1.41	Death	1.41	2010	2011	WT1-wt		No	No	NO GO
TARGET-20-PARKJZ	≥10	AAML0531	Standard risk	11.7	87	20	No	M2	Other	FLT3-ITD-mt	NPM1-wt	CEBPA-wt	CR	CR	No	No	5.44	Alive	5.44	2010	2015	WT1-wt	0.19	No	No	GO
TARGET-20-PATEEA	≥10	AAML0531	High risk	97.7	90	47	No	M2	Other	FLT3-ITD-mt	NPM1-wt	CEBPA-wt	Not in CR	Not in CR		Yes	0.19	Alive	5.73	2008	2014	WT1-wt	0.46	No	No	GO
TARGET-20-PATMCW	≥10	AAML0531	Standard risk	29.8	90	9	No		Other	FLT3-ITD-wt			CR	CR	No	Yes	0.83	Alive	5.57	2010	2015			Yes	No	NO GO
TARGET-20-PASAXB	≥10	AAML03P1	High risk	41	92	54	No	M1	Other	FLT3-ITD-mt	NPM1-wt	CEBPA-wt	CR		No	Yes	0.65	Death	1.18	2005	2006	WT1-mt	5.19	Yes	No	NO GO
TARGET-20-PARFKS	≥10	AAML0531	High risk	192.6	97	93	No	M0	Other	FLT3-ITD-wt	NPM1-wt	CEBPA-wt	Not in CR	Not in CR		Yes	4.55	Death	4.65	2007	2011	WT1-wt		Yes	No	GO
TARGET-20-PASARM	＜10	AAML0531	Standard risk	16.2	78	41	No		Normal	FLT3-ITD-wt	NPM1-wt	CEBPA-wt	CR	CR	No	Yes	1.18	Alive	6.02	2010	2016	WT1-wt		Yes	No	GO
TARGET-20-PATGDZ	＜10	AAML0531	High risk	21	33	0	Yes	M4	Other	FLT3-ITD-wt	NPM1-wt	CEBPA-wt	CR	CR	Yes	Yes	3.39	Death	3.39	2007	2010	WT1-wt		No	No	NO GO
TARGET-20-PARIYP	＜10	AAML03P1	Standard risk	35.6	36	65	No	M7	Other	FLT3-ITD-wt	NPM1-wt	CEBPA-wt	CR	CR	No	Yes	0.54	Alive	4.49	2005	2010	WT1-wt		Yes	No	NO GO
TARGET-20-PASFWI	＜10	AAML0531	Standard risk	5.4	39	15	No	M2	Other	FLT3-ITD-wt	NPM1-wt	CEBPA-wt	CR	CR	Yes	Yes	0.76	Death	0.96	2007	2008	WT1-wt		Yes	No	NO GO
TARGET-20-PASMRU	＜10	AAML0531	Standard risk	14	56.8	44	No	M7	Other	FLT3-ITD-wt	NPM1-wt	CEBPA-wt	Not in CR	CR	No	No	0.22	Alive	0.22	2009	2010	WT1-wt		No	No	GO
TARGET-20-PARVUC	＜10	AAML0531	Standard risk	92.3	61	65	No		Other	FLT3-ITD-wt	NPM1-wt	CEBPA-wt	Not in CR	CR	Yes	No	6.63	Alive	6.63	2009	2016	WT1-wt		No	No	GO
TARGET-20-PATIII	≥10	AAML0531	High risk	2.4	67	0	No	M0	Other	FLT3-ITD-wt	NPM1-wt	CEBPA-wt	CR	CR	No	Yes	0.21	Death	0.44	2009	2009	WT1-wt		Yes	No	NO GO
TARGET-20-PASFFS	＜10	AAML0531	Standard risk	165.4	71.5	85	No	M4	Other	FLT3-ITD-wt	NPM1-wt	CEBPA-wt	CR	CR	No	Yes	0.7	Death	1.48	2009	2011	WT1-wt		Yes	No	GO
TARGET-20-PATBUR	＜10	AAML0531	Standard risk	132.9	79	88	No		Other	FLT3-ITD-wt	NPM1-wt	CEBPA-wt	CR	CR	Yes	Yes	0.88	Death	1.89	2010	2012	WT1-wt		Yes	No	GO
TARGET-20-PASYRE	＜10	AAML0531	Standard risk	29	88	89	Yes	M1	Other	FLT3-ITD-wt	NPM1-wt	CEBPA-wt	CR	CR	No	Yes	0.9	Death	1.67	2010	2012	WT1-wt		Yes	No	GO
TARGET-20-PARTVG	≥10	AAML0531	Standard risk	68.9	89	41	No	M1	Other	FLT3-ITD-wt	NPM1-wt	CEBPA-wt	Not in CR	Not in CR		Yes	0.18	Alive	0.18	2007	2007	WT1-wt		No	No	NO GO
TARGET-20-PATGXW	＜10	AAML0531	Standard risk	54.7		56	No	M5	Other	FLT3-ITD-wt	NPM1-wt	CEBPA-wt	CR	CR	Yes	Yes	0.54	Death	0.54	2009	2009	WT1-wt		No	No	GO
TARGET-20-PASWMP	≥10	AAML0531	Standard risk	9.7	60	14	No		Other	FLT3-ITD-wt	NPM1-wt	CEBPA-wt	CR	CR	No	Yes	0.54	Death	0.54	2009	2009	WT1-wt		No	No	GO
TARGET-20-PATGIY	＜10	AAML0531	Standard risk	25.5	67	5	No	M5	Other	FLT3-ITD-wt	NPM1-wt	CEBPA-wt	CR	CR	Yes	No	6.32	Alive	6.32	2009	2016	WT1-wt		No	No	GO
TARGET-20-PATAIY	＜10	AAML0531	Standard risk	9.9	80	0	No	M5	Other	FLT3-ITD-wt	NPM1-wt	CEBPA-wt	CR	CR	Yes	No	6.06	Alive	6.06	2009	2015	WT1-wt		No	No	NO GO
TARGET-20-PASXKT	＜10	AAML0531	Standard risk	364.1		96	No		Other	FLT3-ITD-wt	NPM1-wt	CEBPA-wt	CR	CR	No	Yes	0.6	Death	0.66	2010	2010	WT1-wt		Yes	No	GO
TARGET-20-PASZYU	＜10	AAML03P1	Standard risk	34	22	12	No	M4	MLL	FLT3-ITD-wt	NPM1-wt	CEBPA-wt	CR	CR	No	No	4.19	Alive	4.19	2004	2009	WT1-wt		No	No	GO
TARGET-20-PATDLZ	＜10	AAML0531	Standard risk	114.3		40	No		MLL	FLT3-ITD-wt	NPM1-wt	CEBPA-wt	Not in CR	Not in CR		Yes	0.22	Death	0.92	2007	2008	WT1-wt		No	No	NO GO
TARGET-20-PATLZB	＜10	AAML0531	Standard risk	122.5	43	18	No	M4	MLL	FLT3-ITD-wt	NPM1-wt	CEBPA-wt	CR	CR	No	Yes	3.39	Death	4.06	2009	2014	WT1-wt		Yes	No	NO GO
TARGET-20-PARPZP	≥10	AAML0531	Standard risk	99.3	43	18	No	M2	MLL	FLT3-ITD-wt	NPM1-wt	CEBPA-wt	CR	CR	No	Yes	0.49	Death	0.49	2010	2010	WT1-wt		No	No	GO
TARGET-20-PASJXN	＜10	AAML0531	Standard risk	11.1	43	4	No	M2	MLL	FLT3-ITD-wt	NPM1-wt	CEBPA-wt	Not in CR	CR	No	No	7.48	Alive	7.48	2008	2015	WT1-wt		No	No	GO
TARGET-20-PASVAN	＜10	AAML0531	Standard risk	17.8	47	12	No	M5	MLL	FLT3-ITD-wt	NPM1-wt	CEBPA-wt	CR	CR	Yes	No	3.16	Alive	3.16	2009	2012	WT1-wt		No	No	NO GO
TARGET-20-PARVZU	＜10	AAML0531	Standard risk	16.1	49	0	No	M5	MLL	FLT3-ITD-wt	NPM1-wt	CEBPA-wt	CR	CR	No	No	8.1	Alive	8.1	2007	2015	WT1-wt		No	No	NO GO
TARGET-20-PARAEF	＜10	AAML0531	Standard risk	210.2		49	No	M5	MLL	FLT3-ITD-wt	NPM1-wt	CEBPA-wt	Not in CR	Not in CR		Yes	0.11	Alive	7.07	2008	2015	WT1-wt		No	No	GO
TARGET-20-PARPEK	＜10	AAML0531	Standard risk	21.9	50	43	Yes	M5	MLL	FLT3-ITD-wt	NPM1-wt	CEBPA-wt	CR	CR	No	Yes	0.24	Alive	5.95	2010	2016	WT1-wt		Yes	No	NO GO
TARGET-20-PASFIE	＜10	AAML0531	Standard risk	83.3	51.5	58.6	No	M5	MLL	FLT3-ITD-wt	NPM1-wt	CEBPA-wt	CR	CR	No	No	5.81	Alive	5.81	2009	2015	WT1-wt		No	No	GO
TARGET-20-PARZPD	＜10	AAML0531	Standard risk	41.6		52.8	No		MLL	FLT3-ITD-wt	NPM1-wt	CEBPA-wt	CR	CR	No	No	8.01	Alive	8.01	2007	2015	WT1-wt		No	No	GO
TARGET-20-PARUBE	＜10	AAML0531	Standard risk	76.2	55	1	No	M4	MLL	FLT3-ITD-wt	NPM1-wt	CEBPA-wt	CR	CR	No	Yes	0.81	Death	0.89	2008	2009	WT1-wt		Yes	No	GO
TARGET-20-PARKGB	＜10	AAML03P1	Standard risk	104.9	56	56	No	M4	MLL	FLT3-ITD-wt	NPM1-wt	CEBPA-wt	Death	Death	No	Yes	0.01	Death	0.01	2005	2005	WT1-wt		No	No	NO GO
TARGET-20-PARIFD	≥10	AAML0531	High risk	34.4	56	9	No	M4	MLL	FLT3-ITD-wt	NPM1-wt	CEBPA-wt	Not in CR	Not in CR		Yes	0.2	Death	0.92	2009	2010	WT1-wt		No	No	NO GO
TARGET-20-PATIIM	＜10	AAML0531	Standard risk	190.9	57	11	No	M2	MLL	FLT3-ITD-wt	NPM1-wt	CEBPA-wt	CR		Yes	No	3.68	Alive	3.68	2008	2011	WT1-wt		No	No	GO
TARGET-20-PASLTS	＜10	AAML0531	Standard risk	24.3	58	0	No	M5	MLL	FLT3-ITD-wt	NPM1-wt	CEBPA-wt	CR	CR	No	Yes	1.43	Alive	3.35	2010	2013	WT1-wt		Yes	No	GO
TARGET-20-PATHAE	＜10	AAML0531	Standard risk	98.6	60	37	No	M5	MLL	FLT3-ITD-wt	NPM1-wt	CEBPA-wt	Not in CR	CR	No	Yes	0.33	Alive	6.75	2008	2015	WT1-wt		Yes	No	GO
TARGET-20-PATFMR	＜10	AAML0531	Standard risk	2.7	60	0	No	M4	MLL	FLT3-ITD-wt	NPM1-wt	CEBPA-wt	CR	CR	No	No	6.51	Alive	6.51	2009	2016	WT1-wt		No	No	NO GO
TARGET-20-PARUXJ	≥10	AAML0531	Standard risk	106		62	No		MLL	FLT3-ITD-wt	NPM1-wt	CEBPA-wt	CR	CR	No	No	5.41	Alive	5.41	2009	2015	WT1-wt		No	No	GO
TARGET-20-PASTHA	＜10	AAML0531	Standard risk	52.9	63	3	No	M5	MLL	FLT3-ITD-wt	NPM1-wt	CEBPA-wt	Not in CR	Not in CR		Yes	0.44	Death	0.44	2008	2008	WT1-wt		No	No	GO
TARGET-20-PATAEA	＜10	AAML0531	Standard risk	214.1	63	5	No	M4	MLL	FLT3-ITD-wt	NPM1-wt	CEBPA-wt	CR	CR	No	No	5.41	Alive	5.41	2010	2015	WT1-wt		No	No	GO
TARGET-20-PAPZTC	＜10	AAML0531	Standard risk	26.6	65	30	No	M5	MLL	FLT3-ITD-wt	NPM1-wt	CEBPA-wt	CR	CR	No	No	4.41	Alive	4.41	2009	2013	WT1-wt		No	No	GO
TARGET-20-PASPYR	＜10	AAML0531	Standard risk	61.1	66.2	33	No		MLL	FLT3-ITD-wt	NPM1-wt	CEBPA-wt	Not in CR	CR	Yes	Yes	1.77	Death	4	2010	2014	WT1-wt		Yes	No	NO GO
TARGET-20-PARSXZ	≥10	AAML0531	High risk	76.4	69.2	66	No	M2	MLL	FLT3-ITD-mt	NPM1-wt	CEBPA-wt	Not in CR	CR	No	Yes	0.52	Death	1.98	2009	2011	WT1-mt	0.46	Yes	No	NO GO
TARGET-20-PATFRY	＜10	AAML0531	Standard risk	108	70	65	No	M5	MLL	FLT3-ITD-wt	NPM1-wt	CEBPA-wt	CR	CR	No	Yes	0.42	Death	1.17	2009	2010	WT1-wt		Yes	No	GO
TARGET-20-PASFRD	＜10	AAML0531	Standard risk	264	70	67.7	No	M5	MLL	FLT3-ITD-wt	NPM1-wt	CEBPA-wt	CR	CR	Yes	No	5.75	Alive	5.75	2009	2015	WT1-wt		No	No	GO
TARGET-20-PASTIE	≥10	AAML0531	Standard risk	89	71	29	No	M4	MLL	FLT3-ITD-wt			Death	Death	No	Yes	0.01	Death	0.01	2007	2007			No	No	NO GO
TARGET-20-PASJYX	＜10	AAML0531	High risk	68.3	71	85	No	M1	MLL	FLT3-ITD-mt	NPM1-mt	CEBPA-wt	CR	CR	Yes	No	8.15	Alive	8.15	2007	2015	WT1-wt	0.69	No	Yes	NO GO	SCT plus GO
TARGET-20-PASSYV	＜10	AAML0531	Standard risk	39.9	71.6	61	No	M5	MLL	FLT3-ITD-wt	NPM1-wt	CEBPA-wt	CR	CR	No	Yes	0.63	Alive	6.28	2009	2016	WT1-wt		Yes	No	NO GO
TARGET-20-PARFZP	＜10	AAML0531	Standard risk	7.9	72	0	No	M5	MLL	FLT3-ITD-wt	NPM1-wt	CEBPA-wt	Not in CR	CR	No	No	5.63	Alive	5.63	2009	2015	WT1-wt		No	No	GO
TARGET-20-PATCBV	≥10	AAML0531	Standard risk	51.3	73	52	No		MLL	FLT3-ITD-wt	NPM1-wt	CEBPA-wt	CR	CR	No	Yes	0.63	Death	0.65	2010	2011	WT1-wt		Yes	No	NO GO
TARGET-20-PATGXE	＜10	AAML0531	Standard risk	10.8	73.1	0	No	M2	MLL	FLT3-ITD-wt	NPM1-wt	CEBPA-wt	CR	CR	No	Yes	0.4	Death	0.44	2007	2008	WT1-wt		Yes	No	GO
TARGET-20-PATJES	＜10	AAML0531	Standard risk	7.7	77	16	No	M5	MLL	FLT3-ITD-wt	NPM1-wt	CEBPA-wt	CR	CR	No	No	6.35	Alive	6.35	2009	2015	WT1-wt		No	No	NO GO
TARGET-20-PATJNI	＜10	AAML0531	Standard risk	21.4	77	39	No	M5	MLL	FLT3-ITD-wt	NPM1-wt	CEBPA-wt	CR	CR	No	Yes	1.13	Death	2.14	2009	2011	WT1-wt		Yes	No	GO
TARGET-20-PASXWN	＜10	AAML0531	Standard risk	149.5	77.5	72	No	M5	MLL	FLT3-ITD-wt	NPM1-wt	CEBPA-wt	Not in CR	Not in CR		Yes	0.16	Alive	5.64	2009	2015	WT1-wt		No	No	GO
TARGET-20-PASBAX	＜10	AAML0531	Standard risk	168		80	No		MLL	FLT3-ITD-wt	NPM1-wt	CEBPA-wt	CR	Not in CR	No	Yes	0.21	Alive	4.78	2008	2012	WT1-wt		No	No	NO GO
TARGET-20-PASZJR	≥10	AAML0531	Standard risk	43	80	90	No	M5	MLL	FLT3-ITD-wt	NPM1-wt	CEBPA-wt	CR	CR	No	Yes	0.56	Death	0.78	2009	2010	WT1-wt		Yes	No	NO GO
TARGET-20-PASLPE	≥10	AAML0531	Standard risk	1.8	81	24	No	M5	MLL	FLT3-ITD-wt	NPM1-wt	CEBPA-wt	CR	CR	No	No	8.84	Alive	8.84	2007	2015	WT1-wt		No	No	NO GO
TARGET-20-PARZHI	＜10	AAML03P1	Standard risk	78.7	81	76	No	M4	MLL	FLT3-ITD-wt	NPM1-wt	CEBPA-wt	Not in CR	Not in CR		Yes	0.24	Death	0.3	2005	2005	WT1-wt		No	No	NO GO
TARGET-20-PARZGM	＜10	AAML0531	Standard risk	25.7	81	12	No	M5	MLL	FLT3-ITD-wt	NPM1-wt	CEBPA-wt	CR	CR	No	Yes	0.28	Death	3.78	2008	2012	WT1-wt		Yes	No	GO
TARGET-20-PATGGI	＜10	AAML0531	Standard risk	71.6	81	68.3	No	M5	MLL	FLT3-ITD-wt	NPM1-wt	CEBPA-wt	CR	CR	No	Yes	0.77	Death	0.92	2008	2009	WT1-wt		Yes	No	NO GO
TARGET-20-PASRIN	＜10	AAML0531	Standard risk	299.4	82	81	No	M5	MLL	FLT3-ITD-wt	NPM1-wt	CEBPA-wt	Not in CR	Not in CR		Yes	0.11	Alive	5.56	2007	2013	WT1-wt		No	No	NO GO
TARGET-20-PATKEA	≥10	AAML0531	Standard risk	94.1		82	No	M5	MLL	FLT3-ITD-wt	NPM1-wt	CEBPA-wt	CR	CR	No	No	6.81	Alive	6.81	2008	2015	WT1-wt		No	No	NO GO
TARGET-20-PATHMB	＜10	AAML0531	Standard risk	4.7	83	85	No	M5	MLL	FLT3-ITD-wt	NPM1-wt	CEBPA-wt	CR	CR	Yes	No	7.15	Alive	7.15	2008	2015	WT1-wt		No	No	NO GO
TARGET-20-PASPLH	＜10	AAML0531	Standard risk	20.1	85	43	Yes	M5	MLL	FLT3-ITD-wt	NPM1-wt	CEBPA-wt	Not in CR	CR	No	Yes	0.71	Death	0.72	2008	2008	WT1-wt		Yes	No	NO GO
TARGET-20-PASJCL	＜10	AAML0531	Standard risk	12.2	87	9	Yes	M5	MLL	FLT3-ITD-wt	NPM1-wt	CEBPA-wt	Not in CR	CR	No	No	8.49	Alive	8.49	2007	2016	WT1-wt		No	No	NO GO
TARGET-20-PAREHK	＜10	AAML0531	Standard risk	162		87	No	M5	MLL	FLT3-ITD-wt	NPM1-wt	CEBPA-wt	CR	CR	No	No	8.19	Alive	8.19	2007	2015	WT1-wt		No	No	GO
TARGET-20-PATELV	＜10	AAML0531	Standard risk	169	88	55	No	M5	MLL	FLT3-ITD-wt	NPM1-wt	CEBPA-wt	Not in CR	CR	No	Yes	1.42	Alive	6.49	2009	2016	WT1-wt		Yes	No	NO GO
TARGET-20-PATISV	≥10	AAML0531	Standard risk	15	88	56	No	M4	MLL	FLT3-ITD-wt	NPM1-wt	CEBPA-wt	CR	CR	No	Yes	1.36	Alive	4.36	2010	2014	WT1-wt		Yes	No	NO GO
TARGET-20-PAKTLL	≥10	AAML0531	Standard risk	88.7	89	73	No	M5	MLL	FLT3-ITD-wt	NPM1-wt	CEBPA-wt	CR	CR	Yes	No	6.53	Alive	6.53	2009	2015	WT1-wt		No	No
TARGET-20-PATMNY	≥10	AAML0531	Standard risk	85.3	89	47.5	No	M5	MLL	FLT3-ITD-wt	NPM1-wt	CEBPA-wt	CR	CR	No	Yes	0.93	Death	2.37	2010	2012	WT1-wt		Yes	No	NO GO
TARGET-20-PATAER	≥10	AAML0531	Standard risk	10.3	90	2	No	M5	MLL	FLT3-ITD-wt	NPM1-wt	CEBPA-wt	Not in CR	Not in CR		Yes	0.17	Death	0.54	2010	2010	WT1-wt		No	No	GO
TARGET-20-PASNYB	＜10	AAML0531	Standard risk	95.7	91	56	No	M5	MLL	FLT3-ITD-wt	NPM1-wt	CEBPA-wt	CR	CR	No	No	7.26	Alive	7.26	2008	2015	WT1-wt		No	No	GO
TARGET-20-PARSGS	≥10	AAML0531	High risk	68.1	92	0	No	M4	MLL	FLT3-ITD-mt	NPM1-wt	CEBPA-wt	CR	CR	No	Yes	0.33	Alive	5.56	2009	2014	WT1-mt	0.68	Yes	No	NO GO
TARGET-20-PASVPC	＜10	AAML0531	High risk	117.2	92	56	No	M5	MLL	FLT3-ITD-mt	NPM1-wt	CEBPA-wt	CR	CR	No	No	7.97	Alive	7.97	2008	2016	WT1-wt	0.49	No	No	GO
TARGET-20-PAKTGM	＜10	AAML0531	Standard risk	261.9	92	79	No	M5	MLL	FLT3-ITD-wt	NPM1-wt	CEBPA-wt	CR	CR	Yes	No	6.33	Alive	6.33	2009	2016	WT1-wt		No	No
TARGET-20-PARCRW	≥10	AAML0531	Standard risk	18.5	92	44	No	M5	MLL	FLT3-ITD-wt	NPM1-wt	CEBPA-wt	CR	CR	No	Yes	2.47	Death	3.06	2007	2010	WT1-wt		Yes	No	GO
TARGET-20-PATKKI	＜10	AAML0531	Standard risk	4.2	93	6	No		MLL	FLT3-ITD-wt	NPM1-wt	CEBPA-wt	CR	CR	No	Yes	1.64	Alive	6.84	2009	2016	WT1-wt		Yes	No	NO GO
TARGET-20-PALKYG	＜10	AAML0531	Standard risk	526		93	Yes		MLL	FLT3-ITD-wt	NPM1-wt	CEBPA-wt	Death	Death	No	Yes	0.02	Death	0.02	2008	2008	WT1-wt		No	No
TARGET-20-PASGZK	≥10	AAML0531	Standard risk	59.5	93	91	No	M5	MLL	FLT3-ITD-wt	NPM1-wt	CEBPA-wt	CR	CR	No	No	5.52	Alive	5.52	2010	2015	WT1-wt		No	No	NO GO
TARGET-20-PALATT	＜10	AAML0531	Standard risk	5	93	12	No	M4	MLL	FLT3-ITD-wt	NPM1-wt	CEBPA-wt	CR	CR	No	No	6.79	Alive	6.79	2008	2015	WT1-wt		No	No
TARGET-20-PASTZU	＜10	AAML0531	Standard risk	82.4	93.2	57	No	M5	MLL	FLT3-ITD-wt	NPM1-wt	CEBPA-wt	CR	CR	No	Yes	0.24	Death	0.66	2009	2010	WT1-wt		Yes	No	NO GO
TARGET-20-PATKMB	＜10	AAML0531	Standard risk	74.3	93.3	44	No	M5	MLL	FLT3-ITD-wt	NPM1-wt	CEBPA-wt	CR	CR	No	Yes	1.06	Alive	6.99	2009	2016	WT1-wt		Yes	No	GO
TARGET-20-PATLFJ	≥10	AAML0531	Standard risk	19.7	94	89	No	M0	MLL	FLT3-ITD-wt	NPM1-wt	CEBPA-wt	CR	CR	No	Yes	0.99	Death	1.32	2009	2010	WT1-wt		Yes	No	NO GO
TARGET-20-PARDRM	≥10	AAML0531	Standard risk	319.9	0	94	Yes	M5	MLL	FLT3-ITD-wt	NPM1-wt	CEBPA-wt	Not in CR	CR	No	Yes	0.55	Death	0.69	2009	2010	WT1-wt		Yes	No	NO GO
TARGET-20-PASVSS	＜10	AAML0531	Standard risk	5.7	94.3	0	No	M5	MLL	FLT3-ITD-wt	NPM1-wt	CEBPA-wt	CR	CR	Yes	No	1.38	Alive	1.38	2007	2008	WT1-wt		No	No	GO
TARGET-20-PATJPY	≥10	AAML0531	High risk	216.3	95	88	No	M4	MLL	FLT3-ITD-mt	NPM1-wt	CEBPA-wt	CR	CR	Yes	Yes	1.74	Death	2.27	2009	2012	WT1-wt	0.69	Yes	No	NO GO	SCT plus GO
TARGET-20-PASDTY	＜10	AAML0531	Standard risk	43.7	95	33	No	M5	MLL	FLT3-ITD-wt	NPM1-wt	CEBPA-wt	Not in CR	CR	No	Yes	1.23	Alive	5.38	2010	2015	WT1-wt		Yes	No	GO
TARGET-20-PAEPYP	＜10	AAML03P1	Standard risk	14.3	97	71	No	M5	MLL	FLT3-ITD-wt	NPM1-wt	CEBPA-wt	CR	CR	No	Yes	1.68	Death	1.82	2005	2007	WT1-wt		Yes	No
TARGET-20-PATABK	≥10	AAML0531	Standard risk	9.4	97	53	No	M5	MLL	FLT3-ITD-wt	NPM1-wt	CEBPA-wt	CR	CR	Yes	Yes	1.34	Alive	5.7	2010	2015	WT1-wt		Yes	No	GO
TARGET-20-PAKLTN	＜10	AAML0531	Standard risk	218.5	97	87	No	M5	MLL	FLT3-ITD-wt	NPM1-wt	CEBPA-wt	CR	CR	No	No	6.17	Alive	6.17	2010	2016	WT1-wt		No	No
TARGET-20-PAEFEJ	≥10	AAML0531	Standard risk	368.4	98	99	No		MLL	FLT3-ITD-wt	NPM1-wt	CEBPA-wt	Death	Death	No	Yes	0.01	Death	0.01	2009	2009	WT1-wt		No	No
TARGET-20-PADYMH	≥10	AAML0531	Standard risk	61.6	98.5	75	No	M5	MLL	FLT3-ITD-wt	NPM1-wt	CEBPA-wt	Not in CR	Not in CR		Yes	0.21	Death	0.84	2008	2009	WT1-wt		No	No
TARGET-20-PALBCI	＜10	AAML0531	Standard risk	157.4	99	87	No	M5	MLL	FLT3-ITD-wt	NPM1-wt	CEBPA-wt	Not in CR	CR	Yes	No	6.4	Alive	6.4	2009	2016	WT1-wt		No	No
TARGET-20-PARNRS	≥10	AAML0531	Standard risk	16.5	99	77	No	M5	MLL	FLT3-ITD-wt	NPM1-wt	CEBPA-wt	CR	CR	No	Yes	2.22	Death	2.51	2007	2009	WT1-wt		Yes	No	GO
TARGET-20-PALFZW	≥10	AAML0531	High risk	199.9	99	11	No	M1	MLL	FLT3-ITD-wt	NPM1-wt	CEBPA-wt	Not in CR	CR	No	Yes	0.5	Death	0.5	2009	2009	WT1-mt		No	No
TARGET-20-PATBWH	＜10	AAML0531	Standard risk	7	6	0	No		MLL	FLT3-ITD-wt	NPM1-wt	CEBPA-wt	CR	CR	No	Yes	0.29	Death	1.04	2008	2009	WT1-wt		Yes	No	NO GO
TARGET-20-PADYTY	＜10	AAML0531	Standard risk	8	16	0	No		MLL	FLT3-ITD-wt	NPM1-wt	CEBPA-wt	Death	Death	No	Yes	0.04	Death	0.04	2008	2008	WT1-wt		No	No
TARGET-20-PARRAD	＜10	AAML0531	Standard risk	50.4	62	50	No		Other	FLT3-ITD-wt	NPM1-wt	CEBPA-wt	CR	CR	No	Yes	0.52	Death	0.9	2010	2011	WT1-wt		Yes	No	NO GO
TARGET-20-PACEFU	＜10	AAML0531	High risk	39	33	73	No		Other	FLT3-ITD-wt	NPM1-wt	CEBPA-wt	CR	Not in CR	No	Yes	0.2	Death	1.31	2010	2011	WT1-wt		No	No
TARGET-20-PASZJC	≥10	AAML0531	High risk	63.9	91	77	No		Other	FLT3-ITD-wt	NPM1-wt	CEBPA-wt	Not in CR	Not in CR		Yes	0.13	Death	0.41	2010	2010	WT1-wt		No	No	NO GO
TARGET-20-PATMDJ	≥10	AAML0531	High risk	205	37	26	No	M0	Other	FLT3-ITD-wt	NPM1-wt	CEBPA-wt	Not in CR	CR	Yes	Yes	1.55	Death	1.96	2008	2010	WT1-wt		Yes	No	NO GO
TARGET-20-PARHYP	≥10	AAML0531	High risk	7.2	59	33	Yes		Other	FLT3-ITD-wt	NPM1-wt	CEBPA-wt	CR	CR	No	Yes	0.76	Death	1.03	2009	2010	WT1-wt		Yes	No	NO GO
TARGET-20-PATGGY	≥10	AAML0531	High risk	5	60	25	No	M2	Other	FLT3-ITD-wt	NPM1-wt	CEBPA-wt	CR	CR	No	Yes	0.53	Death	0.53	2010	2010	WT1-wt		No	No	GO
TARGET-20-PATLBC	≥10	AAML0531	High risk	25.6	61.5	29	Yes	M4	Other	FLT3-ITD-wt	NPM1-wt	CEBPA-wt	CR	CR	No	Yes	1.46	Death	2.42	2010	2012	WT1-wt		Yes	No	GO
TARGET-20-PARAUM	＜10	AAML0531	High risk	13.2	62	8	No		Other	FLT3-ITD-wt	NPM1-wt	CEBPA-wt	Not in CR	Not in CR		Yes	0.22	Death	1.54	2009	2010	WT1-wt		No	No	NO GO
TARGET-20-PARNJC	≥10	AAML0531	High risk	16.5	65	53	Yes	M5	Other	FLT3-ITD-wt	NPM1-wt	CEBPA-wt	Not in CR	Not in CR		Yes	0.05	Death	0.73	2008	2009	WT1-mt		No	No	NO GO
TARGET-20-PAPUEM	＜10	AAML0531	High risk	13.8	88	54.5	No	M0	Other	FLT3-ITD-wt	NPM1-wt	CEBPA-wt	CR	CR	Yes	Yes	6.45	Death	7.42	2007	2014	WT1-wt		Yes	No	GO
TARGET-20-PASKFN	≥10	AAML0531	High risk	152.8	76.8	59	No	M4	inv(16)	FLT3-ITD-mt	NPM1-wt	CEBPA-wt	CR	CR	Yes	No	7.27	Alive	7.27	2008	2015	WT1-wt	0.63	No	No	GO	SCT plus GO
TARGET-20-PARNFZ	＜10	AAML0531	Standard risk	59	20	17	No	M4	Normal	FLT3-ITD-wt	NPM1-wt	CEBPA-wt	CR		No	Yes	0.23	Death	0.56	2007	2007	WT1-mt		Yes	No	GO
TARGET-20-PARJET	≥10	AAML0531	Low risk	26.4	20.2		No	M2	Normal	FLT3-ITD-wt	NPM1-mt	CEBPA-wt	CR	CR	No	No	8.49	Alive	8.49	2007	2015	WT1-wt		No	No	NO GO
TARGET-20-PASAUN	＜10	AAML0531	Standard risk	1.8	21	0	No	M6	Normal	FLT3-ITD-wt	NPM1-wt	CEBPA-wt	Not in CR	CR	Yes	Yes	0.94	Death	3.48	2010	2013	WT1-wt		Yes	No	NO GO
TARGET-20-PATKAH	＜10	AAML0531	Low risk	23.3	43	29	No	M2	Normal	FLT3-ITD-wt	NPM1-mt	CEBPA-wt	CR	CR	No	No	5.32	Alive	5.32	2010	2015	WT1-wt		No	No	NO GO
TARGET-20-PATHWS	≥10	AAML0531	Low risk	4.5	50	16	No	M2	Normal	FLT3-ITD-wt	NPM1-mt	CEBPA-wt	CR	CR	No	No	4.13	Alive	4.13	2010	2014	WT1-wt		No	No	GO
TARGET-20-PATDIC	≥10	AAML0531	High risk	210	64	20	No	M4	Normal	FLT3-ITD-mt	NPM1-wt	CEBPA-wt	CR	CR	Yes	Yes	0.84	Alive	1.31	2009	2010	WT1-wt	0.47	Yes	No	NO GO
TARGET-20-PARWWW	＜10	CCG-2961	Standard risk	173	64	30	No	M2	Normal	FLT3-ITD-mt	NPM1-wt	CEBPA-wt	CR	CR	Yes	Yes	1.64	Death	1.97	2001	2003	WT1-wt	0.16	Yes	No
TARGET-20-PASMPC	≥10	AAML0531	Standard risk	62.6	69	57	No	M2	Normal	FLT3-ITD-mt	NPM1-wt	CEBPA-wt	Not in CR	Not in CR		Yes	0.22	Alive	2.93	2006	2009	WT1-mt	0.34	No	No	NO GO
TARGET-20-PASUVD	≥10	AAML0531	High risk	23.1	70.8	12	Yes	M5	Normal	FLT3-ITD-mt	NPM1-wt	CEBPA-wt	Not in CR	Not in CR		Yes	0.19	Alive	5.85	2010	2016	WT1-wt	0.52	No	No	GO
TARGET-20-PARVXT	＜10	AAML0531	High risk	388.6	78	87	No	M4	Normal	FLT3-ITD-mt	NPM1-wt	CEBPA-wt	Not in CR	Not in CR		Yes	0.11	Alive	0.31	2009	2010	WT1-mt	0.78	No	No	NO GO
TARGET-20-PASRZX	＜10	AAML0531	High risk	93.9	80	64	No	M1	Normal	FLT3-ITD-mt	NPM1-wt	1	CR	CR	No	No	1.11	Alive	1.11	2008	2009	WT1-mt	0.75	No	No	GO
TARGET-20-PATEMV	≥10	AAML0531	High risk	175.4	82	71	No	M1	Normal	FLT3-ITD-mt	NPM1-wt	CEBPA-wt	Not in CR	Not in CR		Yes	0.15	Death	2.74	2009	2011	WT1-wt	0.79	No	No	GO
TARGET-20-PAPZXN	＜10	CCG-2961	High risk	52.4	85	56	No	M2	Normal	FLT3-ITD-mt	NPM1-wt	CEBPA-wt	CR	CR	No	Yes	1.78	Alive	10.86	1997	2008	WT1-wt	0.89	Yes	No		Chemotherapy plus GO
TARGET-20-PASAFH	≥10	AAML0531	High risk	86.5	85.5	90	No	M5	Normal	FLT3-ITD-mt	NPM1-wt	CEBPA-wt	Not in CR	Not in CR		No	7.35	Alive	7.35	2007	2015	WT1-wt	0.65	No	No	GO
TARGET-20-PATJIC	＜10	AAML0531	Standard risk	28.9	87	41	No	M5	Normal	FLT3-ITD-mt	NPM1-wt	CEBPA-wt	CR	CR	No	Yes	0.48	Death	0.88	2008	2009	WT1-mt	0.27	Yes	No	GO
TARGET-20-PASUMD	≥10	CCG-2961	High risk	173	88	66	Yes	M4	Normal	FLT3-ITD-mt	NPM1-wt	CEBPA-wt	Death	Death	No	Yes	0.01	Death	0.01	1997	1997	WT1-mt	0.45	No	No
TARGET-20-PASLGD	≥10	CCG-2961	High risk	148.1	90	0	No	M1	Normal	FLT3-ITD-mt	NPM1-wt	CEBPA-wt	Not in CR	Not in CR		Yes	0.12	Death	0.17	2001	2001	WT1-mt	0.57	No	No
TARGET-20-PATBIZ	≥10	AAML0531	High risk	235		92	No		Normal	FLT3-ITD-mt	NPM1-wt	CEBPA-wt	Not in CR	Not in CR		Yes	0.18	Death	1.01	2007	2008	WT1-mt	0.9	No	No	NO GO
TARGET-20-PATEUF	＜10	AAML0531	Standard risk	204.7	93	48	No	M4	Normal	FLT3-ITD-mt	NPM1-wt	CEBPA-wt	CR	CR	Yes	Yes	0.69	Death	1.29	2010	2011	WT1-mt	0.12	Yes	No	NO GO
TARGET-20-PATEIA	＜10	CCG-2961	Standard risk	51.2	93	23	No	M2	Normal	FLT3-ITD-wt	NPM1-wt	CEBPA-wt	CR	Not in CR	No	Yes	0.28	Death	1.85	2002	2004	WT1-mt		No	No
TARGET-20-PASXAH	≥10	AAML0531	Low risk	131.1	94	98	No		Normal	FLT3-ITD-wt	NPM1-wt	1	CR	CR	No	No	4.41	Alive	4.41	2008	2013	WT1-wt		No	No	GO
TARGET-20-PARZHT	＜10	CCG-2961	Standard risk	172.8	94	44	No	M2	Normal	FLT3-ITD-wt	NPM1-wt	CEBPA-wt	CR	CR	Yes	Yes	0.8	Death	1.35	2001	2002	WT1-wt		Yes	No
TARGET-20-PASTWE	＜10	AAML0531	High risk	295.6	95	44	No	M1	Normal	FLT3-ITD-mt	NPM1-wt	CEBPA-wt	Not in CR	Not in CR		Yes	0.16	Alive	4.51	2009	2013	WT1-wt	1.23	No	No	GO
TARGET-20-PATDMY	＜10	AAML0531	High risk	237.3	99	93	No	M1	Normal	FLT3-ITD-mt	NPM1-wt	CEBPA-wt	CR	CR	Yes	Yes	2.14	Death	2.37	2010	2012	WT1-wt	3.42	Yes	No	GO	SCT plus GO
TARGET-20-PARXJW	≥10	AAML0531	Standard risk	286		22	Yes	M4	Other	FLT3-ITD-wt	NPM1-wt	CEBPA-wt	CR	CR	Yes	Yes	1.31	Death	1.64	2007	2008	WT1-wt		Yes	No	GO
TARGET-20-PASCRP	＜10	AAML0531	Standard risk	56.3	38	42.4	No	M7	Other	FLT3-ITD-wt	NPM1-wt	CEBPA-wt	CR	CR	No	No	6.08	Alive	6.08	2010	2016	WT1-wt		No	No	NO GO
TARGET-20-PASSHZ	＜10	AAML0531		14.9	42	35.6	No		Other	FLT3-ITD-wt	NPM1-wt	CEBPA-wt	CR	CR	No	Yes	0.88	Death	1.12	2008	2009	WT1-wt		Yes	No	NO GO
TARGET-20-PATCLR	＜10	AAML0531	Standard risk	71.2	52	67	No	M6	Other	FLT3-ITD-wt	NPM1-wt	CEBPA-wt	CR	Death	No	Yes	0.11	Death	0.11	2009	2009	WT1-wt		No	No	GO
TARGET-20-PASBBF	≥10	CCG-2961	High risk	860	66	31	No	M2	Other	FLT3-ITD-mt	NPM1-wt	CEBPA-wt	Not in CR	CR	No	Yes	0.53	Death	3.02	1999	2002	WT1-wt	0.94	Yes	No
TARGET-20-PARTBN	＜10	CCG-2961	High risk	648.2	70	93	No	M4	Other	FLT3-ITD-mt	NPM1-wt	CEBPA-wt	Not in CR	Not in CR		Yes	0.08	Death	0.81	2000	2001	WT1-mt	1.07	No	No
TARGET-20-PASINA	≥10	AAML0531	Standard risk	50.2	78	77	No	M4	Other	FLT3-ITD-wt	NPM1-wt	CEBPA-wt	CR	CR	No	Yes	1.98	Death	2.26	2007	2009	WT1-wt		Yes	No	NO GO
TARGET-20-PATJLP	＜10	AAML0531		210		78	No	M2	Other	FLT3-ITD-mt	NPM1-wt	CEBPA-wt	Not in CR	CR	No	Yes	0.51	Death	0.51	2007	2007	WT1-mt	0.21	No	No	NO GO
TARGET-20-PATKYC	≥10	CCG-2961	High risk	211.3	78	37	No	M4	Other	FLT3-ITD-mt	NPM1-wt	CEBPA-wt	Not in CR	Not in CR		Yes	0.13	Death	0.48	1997	1998	WT1-wt	2.56	No	No
TARGET-20-PASSUW	≥10	CCG-2961	High risk	92.8	79	64	No	M2	Other	FLT3-ITD-mt	NPM1-wt	CEBPA-wt	Not in CR	Not in CR		Yes	0.17	Death	0.46	1996	1997	WT1-mt	0.51	No	No
TARGET-20-PASYWV	≥10	CCG-2961	High risk	250.3	81	84	No	M4	Other	FLT3-ITD-mt	NPM1-wt	CEBPA-wt	Not in CR	CR	Yes	No	5.58	Alive	5.58	2001	2007	WT1-wt	0.64	No	No		SCT plus GO
TARGET-20-PASAMY	＜10	AAML0531		287.5	82	67	No	M4	Other	FLT3-ITD-mt	NPM1-wt	CEBPA-wt	Not in CR	Not in CR		Yes	0.19	Death	0.89	2007	2008	WT1-wt	0.37	No	No	GO
TARGET-20-PATJUT	≥10	CCG-2961	High risk	45.8	85	66	No	M4	Other	FLT3-ITD-mt	NPM1-wt	CEBPA-wt	CR	Not in CR	No	Yes	0.65	Death	0.79	2001	2002	WT1-wt	0.68	Yes	No
TARGET-20-PASFTR	≥10	AAML0531	High risk	94		85	No		Other	FLT3-ITD-mt			Not in CR	CR	Yes	No	6.86	Alive	6.86	2008	2015		0.48	No	No	NO GO
TARGET-20-PASWWD	≥10	AAML0531	High risk	165.2	86.4	54	No		Other	FLT3-ITD-mt	NPM1-wt	CEBPA-wt	Not in CR	Not in CR		Yes	0.1	Death	1.67	2009	2011	WT1-wt	0.5	No	No	NO GO
TARGET-20-PARUZS	≥10	CCG-2961	High risk	90	90	81	No	M2	Other	FLT3-ITD-mt	NPM1-wt	CEBPA-wt	Not in CR	CR	Yes	Yes	1.76	Death	1.76	1996	1998	WT1-wt	0.81	No	No		SCT plus GO
TARGET-20-PARFLB	≥10	AAML0531	High risk	280.8	95	94	No		Other	FLT3-ITD-mt	NPM1-wt	CEBPA-wt	CR	CR	Yes	No	6.89	Alive	6.89	2009	2016	WT1-wt	0.63	No	No	GO	SCT plus GO
TARGET-20-PATDVM	＜10	AAML0531	High risk	447.3	95.8	95	No	M1	Other	FLT3-ITD-mt	NPM1-wt	CEBPA-wt	Not in CR	Not in CR		Yes	0.13	Death	0.54	2007	2008	WT1-wt	0.52	No	No	GO
TARGET-20-PASYJL	＜10	AAML03P1	High risk	252	97	77	No	M5	Other	FLT3-ITD-mt	NPM1-wt	CEBPA-wt	CR		Yes	No	8.33	Alive	8.33	2005	2013	WT1-wt	0.44	No	No	GO
TARGET-20-PASWNZ	≥10	CCG-2961	High risk	251	98	92	No	M1	Other	FLT3-ITD-mt	NPM1-wt	CEBPA-wt	CR	CR	No	Yes	1.46	Death	1.81	1998	1999	WT1-wt	0.7	Yes	No		Chemotherapy plus GO
TARGET-20-PATAKC	≥10	AAML0531	Low risk	2.1	35	17	No			FLT3-ITD-wt	NPM1-mt	CEBPA-wt	CR	CR	No	Yes	7.99	Death	8.41	2006	2015	WT1-wt		Yes	No	NO GO
TARGET-20-PASXDS	≥10	AAML0531	Standard risk	20.3	78	80	No	M0	Other	FLT3-ITD-wt	NPM1-wt	CEBPA-wt	Not in CR	CR	No	Yes	1.43	Alive	6.52	2009	2016	WT1-wt		Yes	No	GO
TARGET-20-PATLJF	≥10	AAML0531	Standard risk	308.9	91	91	No	M1	Other	FLT3-ITD-wt	NPM1-wt	CEBPA-wt	CR	CR	No	Yes	0.93	Death	1.53	2009	2011	WT1-wt		Yes	No	NO GO
TARGET-20-PATCYY	≥10	AAML0531	Standard risk	114.7	96	94	No	M0	Other	FLT3-ITD-wt	NPM1-wt	CEBPA-wt	Not in CR	Not in CR		Yes	0.1	Death	0.24	2009	2009	WT1-wt		No	No	NO GO
TARGET-20-PAPSCM	＜10	AAML0531	Standard risk	32.7	23	0	No	M7	Other	FLT3-ITD-wt	NPM1-wt	CEBPA-wt	Not in CR	CR	Yes	No	8.36	Alive	8.36	2007	2015	WT1-wt		No	No	NO GO
TARGET-20-PARAFA	＜10	AAML0531	Standard risk	11.7	11.8	4	No	M7	Other	FLT3-ITD-wt	NPM1-wt	CEBPA-wt	CR	CR	No	No	6.52	Alive	6.52	2009	2016	WT1-wt		No	No	NO GO
TARGET-20-PASULX	＜10	AAML0531	Standard risk	16.4	11	12	No	M7	Other	FLT3-ITD-wt	NPM1-wt	CEBPA-wt	CR	CR	No	No	5.04	Alive	5.04	2010	2015	WT1-wt		No	No	GO
TARGET-20-PASTVM	≥10	AAML0531	Low risk	21.5	22	13	No	M2	t(8;21)	FLT3-ITD-wt	NPM1-wt	CEBPA-wt	CR	CR	No	Yes	0.75	Death	1.42	2007	2008	WT1-wt		Yes	No	NO GO
TARGET-20-PATDLI	≥10	AAML0531	Low risk	23.6		22	No	M2	t(8;21)	FLT3-ITD-wt	NPM1-wt	CEBPA-wt	CR	CR	No	No	5.94	Alive	5.94	2010	2016	WT1-wt		No	No	NO GO
TARGET-20-PASTSH	＜10	AAML0531	Low risk	40.6	23	20	No	M2	t(8;21)	FLT3-ITD-wt	NPM1-wt	CEBPA-wt	CR	CR	No	Yes	0.57	Death	0.57	2010	2010	WT1-wt		No	No	GO
TARGET-20-PASJZX	＜10	AAML0531	Low risk	9.3	30	18	No	M2	t(8;21)	FLT3-ITD-wt	NPM1-wt	CEBPA-wt	CR	CR	No	No	8.88	Alive	8.88	2007	2016	WT1-wt		No	No	NO GO
TARGET-20-PARYHR	＜10	AAML0531	Low risk	2.4	31	25	No	M2	t(8;21)	FLT3-ITD-wt	NPM1-wt	CEBPA-wt	CR	CR	No	No	6.18	Alive	6.18	2007	2013	WT1-wt		No	No	GO
TARGET-20-PASTXM	＜10	AAML0531	Low risk	23.6	33	24	No	M2	t(8;21)	FLT3-ITD-wt	NPM1-wt	CEBPA-wt	Not in CR	CR	No	No	9.61	Alive	9.61	2006	2016	WT1-wt		No	No	GO
TARGET-20-PARFMY	＜10	AAML0531	Low risk	4.4	33	4	No	M2	t(8;21)	FLT3-ITD-wt	NPM1-wt	CEBPA-wt	CR	CR	No	No	6.75	Alive	6.75	2009	2015	WT1-wt		No	No	NO GO
TARGET-20-PATIGE	＜10	AAML0531	Low risk	7.4	35	41	No	M2	t(8;21)	FLT3-ITD-wt	NPM1-wt	CEBPA-wt	CR	CR	No	No	6.55	Alive	6.55	2009	2015	WT1-wt		No	No	NO GO
TARGET-20-PAPZFV	≥10	AAML0531	Low risk	6.2	36	28	No	M2	t(8;21)	FLT3-ITD-wt	NPM1-wt	CEBPA-wt	CR	CR	No	No	4.62	Alive	4.62	2007	2012	WT1-wt		No	No	NO GO
TARGET-20-PATKPC	≥10	AAML0531	Low risk	5.9	36	33	No		t(8;21)	FLT3-ITD-wt	NPM1-wt	CEBPA-wt	CR	CR	No	No	8.02	Alive	8.02	2007	2015	WT1-wt		No	No	NO GO
TARGET-20-PATLKU	＜10	AAML0531	Low risk	24.2	40	17	No	M2	t(8;21)	FLT3-ITD-wt	NPM1-wt	CEBPA-wt	CR	CR	No	No	7.48	Alive	7.48	2008	2015	WT1-wt		No	No	GO
TARGET-20-PATBIP	≥10	AAML0531	Low risk	12.4	40	40	Yes	M2	t(8;21)	FLT3-ITD-mt	NPM1-wt	CEBPA-wt	CR	CR	No	No	5.81	Alive	5.81	2010	2016	WT1-wt	0.05	No	No	GO
TARGET-20-PARFWM	＜10	AAML0531	Low risk	70.2	40	13	No	M2	t(8;21)	FLT3-ITD-wt	NPM1-wt	CEBPA-wt	CR	CR	No	Yes	1.24	Alive	1.7	2009	2011	WT1-wt		Yes	No	NO GO
TARGET-20-PASXSF	＜10	AAML0531	Low risk	48.9	42	48.4	Yes	M2	t(8;21)	FLT3-ITD-wt	NPM1-wt	CEBPA-wt	CR	CR	No	No	2.27	Alive	2.27	2010	2012	WT1-wt		No	No	NO GO
TARGET-20-PARBEL	≥10	AAML0531	Low risk	2.9	45	29	Yes	M2	t(8;21)	FLT3-ITD-wt	NPM1-wt	CEBPA-wt	CR	CR	No	No	5.72	Alive	5.72	2009	2015	WT1-wt		No	No	NO GO
TARGET-20-PASZBM	≥10	AAML0531	Low risk	9.6	46	16	No	M2	t(8;21)	FLT3-ITD-wt	NPM1-wt	CEBPA-wt	CR	CR	No	No	2.19	Alive	2.19	2008	2010	WT1-wt		No	No	NO GO
TARGET-20-PARBLP	≥10	AAML0531	Low risk	18.8	47	41	No	M2	t(8;21)	FLT3-ITD-wt	NPM1-wt	CEBPA-wt	CR	CR	No	No	6.42	Alive	6.42	2009	2015	WT1-wt		No	No	NO GO
TARGET-20-PARUEX	≥10	AAML0531	Low risk	19.6	49	34	No	M2	t(8;21)	FLT3-ITD-wt	NPM1-wt	CEBPA-wt	CR	CR	No	No	4.05	Alive	4.05	2009	2013	WT1-wt		No	No	GO
TARGET-20-PATLDB	＜10	AAML0531	Low risk	30	50	36	No	M2	t(8;21)	FLT3-ITD-wt	NPM1-wt	CEBPA-wt	CR	CR	No	No	7.39	Alive	7.39	2008	2015	WT1-wt		No	No	NO GO
TARGET-20-PARJLW	≥10	AAML0531	Low risk	27	50	11.9	Yes	M2	t(8;21)	FLT3-ITD-wt	NPM1-wt	CEBPA-wt	CR	CR	No	Yes	1.37	Alive	2.27	2009	2011	WT1-wt		Yes	No	GO
TARGET-20-PATGBX	＜10	AAML0531	Low risk	47.3	50	38	No	M2	t(8;21)	FLT3-ITD-wt	NPM1-wt	CEBPA-wt	Not in CR	CR	No	No	5.56	Alive	5.56	2010	2015	WT1-wt		No	No	GO
TARGET-20-PASWIM	＜10	AAML0531	Low risk	5.6	55.2	15	No	M2	t(8;21)	FLT3-ITD-wt	NPM1-wt	CEBPA-wt	CR	CR	No	Yes	3.97	Death	4.9	2007	2011	WT1-wt		Yes	No	GO
TARGET-20-PATGUB	≥10	AAML0531	Low risk	7.5	58	21	No		t(8;21)	FLT3-ITD-wt	NPM1-wt	CEBPA-wt	CR	CR	No	No	4.94	Alive	4.94	2008	2013	WT1-wt		No	No	GO
TARGET-20-PATLVC	≥10	AAML0531	Low risk	3.4	58	42	No	M1	t(8;21)	FLT3-ITD-wt	NPM1-wt	CEBPA-wt	CR	CR	No	No	2.32	Alive	2.32	2010	2012	WT1-wt		No	No	NO GO
TARGET-20-PATHZC	≥10	AAML0531	Low risk	4.1	60	30	No	M2	t(8;21)	FLT3-ITD-wt	NPM1-wt	CEBPA-wt	CR	CR	No	No	6.32	Alive	6.32	2009	2015	WT1-wt		No	No	NO GO
TARGET-20-PARNTM	≥10	AAML0531	Low risk	19.6	63	66	No	M2	t(8;21)	FLT3-ITD-wt	NPM1-wt	CEBPA-wt	CR	CR	No	No	6.89	Alive	6.89	2008	2015	WT1-wt		No	No	NO GO
TARGET-20-PASRRL	＜10	AAML0531	Low risk	10.5	63	48	No	M2	t(8;21)	FLT3-ITD-wt	NPM1-wt	CEBPA-wt	CR	CR	No	Yes	3.54	Alive	6.14	2009	2015	WT1-wt		Yes	No	NO GO
TARGET-20-PATJXZ	≥10	AAML0531	Low risk	30.9	65	78	No		t(8;21)	FLT3-ITD-wt	NPM1-wt	CEBPA-wt	CR	CR	No	Yes	0.49	Death	0.49	2009	2009	WT1-wt		No	No	GO
TARGET-20-PASXJY	≥10	AAML0531	Low risk	95.9	69	95	No	M2	t(8;21)	FLT3-ITD-wt	NPM1-wt	CEBPA-wt	CR	CR	No	No	5.71	Alive	5.71	2009	2015	WT1-wt		No	No	NO GO
TARGET-20-PATLIG	＜10	AAML0531	Low risk	17.3	70	70	No	M1	t(8;21)	FLT3-ITD-wt	NPM1-wt	CEBPA-wt	CR	CR	No	No	6.77	Alive	6.77	2009	2015	WT1-wt		No	No	GO
TARGET-20-PASZUT	≥10	AAML0531	Low risk	14.6	70	70	No		t(8;21)	FLT3-ITD-wt	NPM1-wt	CEBPA-wt	Not in CR	CR	No	Yes	0.45	Death	0.45	2010	2010	WT1-wt		No	No	NO GO
TARGET-20-PASCBW	≥10	AAML03P1	Low risk	8.5	70	79	No	M4	t(8;21)	FLT3-ITD-wt	NPM1-wt	CEBPA-wt				No	0.03	Alive	0.03	2004	2004	WT1-wt		No	No	GO
TARGET-20-PAPZYS	＜10	AAML0531	Low risk	27.9	71	85	No	M2	t(8;21)	FLT3-ITD-wt	NPM1-wt	CEBPA-wt	CR	CR	No	No	8.26	Alive	8.26	2007	2015	WT1-wt		No	No	GO
TARGET-20-PASKRJ	＜10	AAML0531	Low risk	78.2	71	98	No	M1	t(8;21)	FLT3-ITD-wt	NPM1-wt	CEBPA-wt	CR	CR	No	Yes	2.23	Alive	5.92	2009	2015	WT1-mt		Yes	No	NO GO
TARGET-20-PASXLJ	＜10	AAML0531	Low risk	8.9	72	54	Yes	M2	t(8;21)	FLT3-ITD-wt	NPM1-wt	CEBPA-wt	CR	CR	No	No	5.25	Alive	5.25	2009	2014	WT1-wt		No	No	NO GO
TARGET-20-PATAWB	＜10	AAML0531	Low risk	59.3		73	No	M2	t(8;21)	FLT3-ITD-wt	NPM1-wt	CEBPA-wt	CR	CR	No	No	7.08	Alive	7.08	2008	2015	WT1-wt		No	No	NO GO
TARGET-20-PASVTP	≥10	AAML0531	Low risk	17.8	73	48	No	M2	t(8;21)	FLT3-ITD-wt	NPM1-wt	CEBPA-wt	Death	Death	No	Yes	0.06	Death	0.06	2009	2009	WT1-wt		No	No	NO GO
TARGET-20-PASGEM	≥10	AAML0531	Low risk	7.8	74	35	No	M2	t(8;21)	FLT3-ITD-wt	NPM1-wt	CEBPA-wt	CR	CR	No	No	6.21	Alive	6.21	2009	2016	WT1-wt		No	No	NO GO
TARGET-20-PATCVL	≥10	AAML0531	Low risk	61.2	75	30	No	M2	t(8;21)	FLT3-ITD-wt	NPM1-wt	CEBPA-wt	CR	CR	No	No	4.82	Alive	4.82	2008	2013	WT1-wt		No	No	NO GO
TARGET-20-PASDET	≥10	AAML0531	Low risk	8.5	75	58	No	M2	t(8;21)	FLT3-ITD-wt	NPM1-wt	CEBPA-wt	CR	CR	No	Yes	0.23	Death	0.23	2008	2008	WT1-wt		No	No	NO GO
TARGET-20-PATBHG	≥10	AAML0531	Low risk	25.7	76	17	No	M2	t(8;21)	FLT3-ITD-wt	NPM1-wt	CEBPA-wt	CR	CR	No	Yes	1.99	Alive	5.8	2009	2015	WT1-wt		Yes	No	GO
TARGET-20-PASDIR	≥10	AAML0531	Low risk	7.6	76	44	No	M2	t(8;21)	FLT3-ITD-wt	NPM1-wt	CEBPA-wt	CR	CR	No	No	7.69	Alive	7.69	2008	2016	WT1-wt		No	No	NO GO
TARGET-20-PASRSS	≥10	AAML0531	Low risk	56.6	77	85	No	M2	t(8;21)	FLT3-ITD-wt	NPM1-wt	CEBPA-wt	CR	CR	No	No	5.54	Alive	5.54	2009	2014	WT1-wt		No	No	NO GO
TARGET-20-PASWGS	≥10	AAML0531	Low risk	20.4	78.8	49	No	M2	t(8;21)	FLT3-ITD-wt	NPM1-wt	CEBPA-wt	CR	CR	No	No	8.29	Alive	8.29	2007	2016	WT1-wt		No	No	NO GO
TARGET-20-PAPZZE	≥10	AAML0531	Low risk	4.4	79	49	Yes	M2	t(8;21)	FLT3-ITD-wt	NPM1-wt	CEBPA-wt	CR	CR	No	No	8.69	Alive	8.69	2006	2015	WT1-wt		No	No	NO GO
TARGET-20-PATCTM	≥10	AAML0531	High risk	128.7		85.6	No	M5	t(8;21)	FLT3-ITD-mt	NPM1-wt	CEBPA-wt	Death	Death	No	Yes	0	Death	0	2008	2008	WT1-wt	1	No	No	NO GO
TARGET-20-PASRSY	≥10	AAML0531	Low risk	79.4	88	89	No	M1	t(8;21)	FLT3-ITD-wt	NPM1-wt	CEBPA-wt	Not in CR	CR	No	Yes	0.56	Death	0.56	2009	2009	WT1-wt		No	No	GO
TARGET-20-PATBIR	＜10	AAML0531	Low risk	33.3	89	56	No	M2	t(8;21)	FLT3-ITD-wt	NPM1-wt	CEBPA-wt	Not in CR	CR	No	No	7.71	Alive	7.71	2008	2015	WT1-wt		No	No	NO GO
TARGET-20-PASKAS	＜10	AAML0531	Low risk	77.5	90	83	Yes	M1	t(8;21)	FLT3-ITD-wt	NPM1-wt	CEBPA-wt	Not in CR	Not in CR		Yes	0.19	Death	1.61	2008	2010	WT1-wt		No	No	GO
TARGET-20-PARKHV	＜10	AAML0531	Low risk	39.6	90	53	No	M2	t(8;21)	FLT3-ITD-wt	NPM1-wt	CEBPA-wt	CR	CR	No	No	5.34	Alive	5.34	2010	2015	WT1-wt		No	No	NO GO
TARGET-20-PARAEG	≥10	AAML0531	Low risk	7.3	91	42	No	M2	t(8;21)	FLT3-ITD-wt	NPM1-wt		Not in CR	CR	No	No	5.66	Alive	5.66	2010	2016	WT1-wt		No	No	GO
TARGET-20-PATFGK	＜10	AAML0531	Low risk	49.5	92	80	No	M1	t(8;21)	FLT3-ITD-wt	NPM1-wt	CEBPA-wt	CR	CR	No	No	7.59	Alive	7.59	2008	2016	WT1-wt		No	No	GO
TARGET-20-PASVWW	≥10	AAML0531	High risk	186	97	94	No	M1	t(8;21)	FLT3-ITD-mt	NPM1-wt	CEBPA-wt	CR	CR	No	No	6.79	Alive	6.79	2009	2016	WT1-wt	0.87	No	No	GO
TARGET-20-PATKGM	＜10	AAML0531	Low risk	9.1	99	29	No	M2	t(8;21)	FLT3-ITD-wt	NPM1-wt	CEBPA-wt	Not in CR	CR	No	No	5.71	Alive	5.71	2009	2015	WT1-wt		No	No	NO GO
TARGET-20-PARILH	≥10	AAML0531	Low risk	9.8		0	No	M2	t(8;21)	FLT3-ITD-wt	NPM1-wt	CEBPA-wt	CR	CR	No	Yes	0.68	Death	0.68	2008	2009	WT1-wt		No	No	GO
TARGET-20-PARMGH	＜10	AAML0531	Standard risk	7.9	43	12	Yes	M2	Other	FLT3-ITD-wt	NPM1-wt	CEBPA-wt	CR	CR	Yes	No	5.5	Alive	5.5	2010	2015	WT1-wt		No	No	NO GO
TARGET-20-PASTTJ	＜10	AAML0531	Standard risk	27.6	65	50	Yes	M0	Other	FLT3-ITD-wt	NPM1-wt	CEBPA-wt	CR	CR	No	No	7.38	Alive	7.38	2008	2016	WT1-wt		No	No	NO GO
TARGET-20-PATLMH	＜10	AAML0531	Standard risk	42	70	80	No		Other	FLT3-ITD-wt	NPM1-wt	CEBPA-wt	CR	CR	No	No	8.72	Alive	8.72	2007	2015	WT1-wt		No	No	GO
TARGET-20-PARLHW	＜10	AAML0531	Standard risk	334	95	10.7	No	M5	MLL	FLT3-ITD-wt	NPM1-wt	CEBPA-wt		CR	No	No	6.5	Alive	6.5	2009	2016	WT1-wt		No	No	NO GO
TARGET-20-PASYTG	＜10	AAML0531	Standard risk	28.2	20	8	No	M7	Normal	FLT3-ITD-wt	NPM1-wt	CEBPA-wt	Not in CR	Not in CR		Yes	0.21	Death	0.91	2008	2009	WT1-wt		No	No	NO GO
TARGET-20-PATHZL	＜10	AAML0531	High risk	237	25	7	No	M2	Normal	FLT3-ITD-mt	NPM1-wt	CEBPA-wt	CR	CR	No	Yes	0.22	Death	0.22	2007	2007	WT1-wt	0.48	No	No	NO GO
TARGET-20-PAPZJT	＜10	AAML0531	Standard risk	5.6	30	36	No	M6	Normal	FLT3-ITD-mt	NPM1-wt	CEBPA-wt	Not in CR	Not in CR		No	6.27	Alive	6.27	2009	2015	WT1-mt	0.09	No	No	NO GO
TARGET-20-PATBVJ	≥10	AAML0531	Standard risk	2	33	14	No		Normal	FLT3-ITD-wt	NPM1-wt	CEBPA-wt	CR	CR	Yes	No	3.84	Alive	3.84	2007	2011	WT1-wt		No	No	GO
TARGET-20-PATHIW	≥10	AAML0531	Low risk	9.5	36	12	No	M4	Normal	FLT3-ITD-mt	NPM1-mt	CEBPA-wt	CR	CR	Yes	No	3.3	Alive	3.3	2009	2013	WT1-wt	0.1	No	Yes	GO
TARGET-20-PASKPI	≥10	AAML0531	Low risk	8.2	37	3	No		Normal	FLT3-ITD-wt	NPM1-mt	CEBPA-wt	CR	CR	No	No	5.96	Alive	5.96	2009	2015	WT1-wt		No	No	NO GO
TARGET-20-PAPUSR	≥10	AAML0531	Low risk	5.8	38	18	No	M2	Normal	FLT3-ITD-wt	NPM1-mt	CEBPA-wt	CR	CR	No	No	5.78	Alive	5.78	2010	2016	WT1-wt		No	No	NO GO
TARGET-20-PATJKC	＜10	AAML0531	Standard risk	36.5	38	23	No		Normal	FLT3-ITD-mt	NPM1-wt	CEBPA-wt	Not in CR	CR	No	Yes	2.26	Alive	5.91	2009	2015	WT1-mt	0.34	Yes	No	GO
TARGET-20-PATDLH	＜10	AAML0531	High risk	10.1	40	64	No	M2	Normal	FLT3-ITD-mt	NPM1-wt	CEBPA-wt	CR	CR	No	Yes	0.91	Death	1.69	2006	2008	WT1-wt	0.46	Yes	No	GO
TARGET-20-PASBGZ	≥10	AAML0531	Low risk	3.8	40	4	No		Normal	FLT3-ITD-mt	NPM1-mt	CEBPA-wt	Not in CR	CR	No	No	8.88	Alive	8.88	2007	2015	WT1-wt	0.05	No	Yes	GO
TARGET-20-PASXIS	＜10	AAML03P1	Low risk	16.1	41	39	No	M2	Normal	FLT3-ITD-wt	NPM1-mt	CEBPA-wt	CR	CR	No	No	9.06	Alive	9.06	2004	2013	WT1-wt		No	No	NO GO
TARGET-20-PASRUJ	≥10	AAML0531	Low risk	12.8	41.5	37.3	No	M2	Normal	FLT3-ITD-wt	NPM1-wt	1	CR	CR	Yes	No	6.93	Alive	6.93	2009	2016	WT1-wt		No	No	GO
TARGET-20-PASZAF	≥10	AAML0531	High risk	4.3		42	No	M1	Normal	FLT3-ITD-mt	NPM1-wt	CEBPA-wt	CR	CR	No	Yes	0.91	Death	1.71	2008	2010	WT1-wt	0.55	Yes	No	NO GO	Chemotherapy plus GO
TARGET-20-PATDFZ	≥10	AAML0531	Standard risk	26.8	44	35	No	M6	Normal	FLT3-ITD-wt	NPM1-wt	CEBPA-wt	Not in CR	Not in CR		Yes	0.49	Death	1.45	2009	2010	WT1-mt		Yes	No	GO
TARGET-20-PATJWN	≥10	AAML0531	Low risk	6.6	46	4	No	M5	Normal	FLT3-ITD-wt	NPM1-mt	CEBPA-wt	CR	CR	No	No	5.75	Alive	5.75	2009	2015	WT1-wt		No	No	NO GO
TARGET-20-PASZNB	＜10	AAML0531	High risk	11.1	50	29	No	M2	Normal	FLT3-ITD-mt	NPM1-wt	CEBPA-wt	Not in CR	Not in CR		Yes	0.29	Death	0.94	2009	2010	WT1-wt	0.71	No	No	GO
TARGET-20-PASYTW	＜10	AAML0531	Standard risk	16.8	50	0	No	M4	Normal	FLT3-ITD-wt	NPM1-wt	CEBPA-wt	CR	Not in CR	No	Yes	0.21	Death	0.26	2009	2009	WT1-wt		No	No	NO GO
TARGET-20-PATBXU	≥10	AAML0531	Standard risk	139.9	51.6	36	No	M2	Normal	FLT3-ITD-wt	NPM1-wt	CEBPA-wt	Not in CR	Not in CR		Yes	0.19	Alive	7.47	2008	2015	WT1-wt		No	No	NO GO
TARGET-20-PARRTH	≥10	AAML0531	Standard risk	2	53	0	No	M2	Normal	FLT3-ITD-mt	NPM1-wt	CEBPA-wt	CR	CR	No	Yes	1.01	Death	1.01	2009	2010	WT1-wt	0.15	No	No	NO GO
TARGET-20-PATKLS	≥10	AAML0531	Standard risk	7.5	55	8	No	M1	Normal	FLT3-ITD-wt	NPM1-wt	CEBPA-wt	CR	CR	No	Yes	1.25	Death	2.48	2007	2009	WT1-wt		Yes	No	GO
TARGET-20-PATJWG	≥10	AAML0531	Standard risk	67.8	56	34	No	M2	Normal	FLT3-ITD-wt	NPM1-wt	CEBPA-wt	Not in CR	CR	No	No	5.67	Alive	5.67	2010	2015	WT1-wt		No	No	NO GO
TARGET-20-PAPUPC	≥10	AAML0531	Low risk	52.5	60	12	No	M5	Normal	FLT3-ITD-wt	NPM1-mt	CEBPA-wt	CR	CR	No	No	5.42	Alive	5.42	2010	2015	WT1-wt		No	No	GO
TARGET-20-PAPXAZ	≥10	AAML0531	High risk	28.3	64	89	No		Normal	FLT3-ITD-mt	NPM1-wt	1	CR	CR	Yes	Yes	2.37	Death	3.32	2009	2013	WT1-wt	0.57	Yes	No	NO GO	SCT plus GO
TARGET-20-PAPXJT	≥10	AAML0531	Low risk	30.6	64	17	No	M4	Normal	FLT3-ITD-wt	NPM1-mt	CEBPA-wt	CR	CR	No	No	8.93	Alive	8.93	2007	2016	WT1-wt		No	No	NO GO
TARGET-20-PAPZCZ	＜10	AAML0531	Low risk	5.5	64.1	66	No		Normal	FLT3-ITD-wt	NPM1-wt	1	CR	CR	No	No	6.48	Alive	6.48	2009	2016	WT1-wt		No	No	NO GO
TARGET-20-PAPZYJ	≥10	AAML0531	Low risk	61.4	68	60	No	M2	Normal	FLT3-ITD-wt	NPM1-wt	1	CR	CR	No	No	5.35	Alive	5.35	2009	2015	WT1-wt		No	No	GO
TARGET-20-PARBGF	≥10	AAML0531	Low risk	4.3	69	7	No	M4	Normal	FLT3-ITD-wt	NPM1-mt	CEBPA-wt	CR	CR	No	Yes	0.47	Death	0.47	2007	2007	WT1-wt		No	No	GO
TARGET-20-PARBTV	≥10	AAML0531	Low risk	28.5	69	32	No	M2	Normal	FLT3-ITD-mt	NPM1-mt	CEBPA-wt	CR	CR	No	No	7.98	Alive	7.98	2008	2016	WT1-wt	0.18	No	Yes
TARGET-20-PARCEA	≥10	AAML0531	Low risk	5	70	11	No	M2	Normal	FLT3-ITD-wt	NPM1-mt	CEBPA-wt	CR	CR	No	No	0.98	Alive	0.98	2010	2011	WT1-wt		No	No	GO
TARGET-20-PARCTW	≥10	AAML0531	Low risk	18.4	71	32	Yes	M5	Normal	FLT3-ITD-mt	NPM1-mt	CEBPA-wt	CR	CR	No	No	7.67	Alive	7.67	2007	2015	WT1-wt	0.04	No	Yes	NO GO
TARGET-20-PARDFM	≥10	AAML0531	Standard risk	11.4	71.2	20	No	M2	Normal	FLT3-ITD-mt	NPM1-wt	CEBPA-wt	CR	CR	No	Yes	0.49	Death	1.15	2008	2009	WT1-wt	0.12	Yes	No	NO GO
TARGET-20-PARDKT	≥10	AAML03P1	Low risk	152.6	72	82	No		Normal	FLT3-ITD-wt	NPM1-wt	1	Not in CR			No	6	Alive	6	2004	2010	WT1-wt		No	No	NO GO
TARGET-20-PARDLW	＜10	AAML0531	High risk	36.4	75	76	No	M2	Normal	FLT3-ITD-mt	NPM1-wt	CEBPA-wt	Not in CR	CR	Yes	No	5.91	Alive	5.91	2010	2015	WT1-wt	1.15	No	No	GO	SCT plus GO
TARGET-20-PARDPM	＜10	AAML0531	Low risk	16.2	75		No		Normal	FLT3-ITD-wt	NPM1-mt	CEBPA-wt	Not in CR	CR	Yes	No	6.2	Alive	6.2	2009	2015	WT1-wt		No	No	GO
TARGET-20-PARDYL	≥10	AAML0531	High risk	58.2	76	44	No	M4	Normal	FLT3-ITD-mt	NPM1-mt	CEBPA-wt		CR	Yes	Yes	0.55	Death	0.92	2009	2010	WT1-wt	1.96	Yes	Yes	NO GO	SCT plus GO
TARGET-20-PAREEC	≥10	AAML0531	Low risk	211	78	90	No	M1	Normal	FLT3-ITD-wt	NPM1-wt	1	CR	CR	No	Yes	0.32	Death	0.44	2010	2010	WT1-wt		Yes	No	GO
TARGET-20-PAREHP	≥10	AAML0531	Low risk	36.3	78	50	No	M5	Normal	FLT3-ITD-mt	NPM1-mt	CEBPA-wt	CR	CR	Yes	No	5.29	Alive	5.29	2010	2015	WT1-wt	0.14	No	Yes	NO GO
TARGET-20-PARFJN	≥10	AAML0531	High risk	22.4	80	82	No	M1	Normal	FLT3-ITD-mt	NPM1-wt	CEBPA-wt	CR	CR	Yes	No	5.14	Alive	5.14	2010	2015	WT1-wt	0.57	No	No		SCT plus GO
TARGET-20-PARFPI	＜10	AAML0531	Standard risk	21	80	0	No	M5	Normal	FLT3-ITD-wt	NPM1-wt	CEBPA-wt	CR	CR	No	No	8.49	Alive	8.49	2007	2016	WT1-wt		No	No	NO GO
TARGET-20-PARFUZ	≥10	AAML0531	Standard risk	53.2	80	17	No	M4	Normal	FLT3-ITD-mt	NPM1-wt	CEBPA-wt	CR	CR	Yes	Yes	0.93	Death	0.93	2009	2010	WT1-wt	0.38	No	No	NO GO
TARGET-20-PARGSY	＜10	AAML0531	Standard risk	61	82	0	No		Normal	FLT3-ITD-wt	NPM1-wt	CEBPA-wt	Death	Death	No	Yes	0	Death	0	2009	2009	WT1-mt		No	No	NO GO
TARGET-20-PARGTF	≥10	AAML0531	Low risk	8.3	83	84	No	M1	Normal	FLT3-ITD-wt	NPM1-wt	1	Not in CR	CR	Yes	No	7.09	Alive	7.09	2008	2015	WT1-wt		No	No	GO
TARGET-20-PARHJA	≥10	AAML0531	Low risk	24.1	85	20	No	M5	Normal	FLT3-ITD-wt	NPM1-mt	CEBPA-wt	CR	CR	No	Yes	2.31	Alive	5.18	2010	2015	WT1-wt		Yes	No	NO GO
TARGET-20-PARHJL	≥10	AAML0531	High risk	79.9	85.2	68	No	M5	Normal	FLT3-ITD-mt	NPM1-mt	CEBPA-wt	CR	CR	Yes	No	6	Alive	6	2009	2015	WT1-wt	1.77	No	Yes	NO GO	SCT plus GO
TARGET-20-PARHKJ	＜10	AAML0531	Low risk	41.6	86	95	No	M1	Normal	FLT3-ITD-wt	NPM1-wt	1	CR	CR	No	No	5.48	Alive	5.48	2010	2015	WT1-wt		No	No	NO GO
TARGET-20-PARHKX	＜10	AAML0531	Low risk	127.7	86	79	No	M1	Normal	FLT3-ITD-wt	NPM1-mt	CEBPA-wt	CR	CR	No	No	5.64	Alive	5.64	2009	2015	WT1-wt		No	No	GO
TARGET-20-PARHKZ	≥10	AAML0531	High risk	237.1	87	93.5	No	M1	Normal	FLT3-ITD-mt	NPM1-mt	CEBPA-wt	Not in CR	CR	Yes	Yes	0.64	Alive	6.6	2009	2015	WT1-wt	0.73	Yes	Yes	GO	SCT plus GO
TARGET-20-PARHSA	≥10	AAML0531	Low risk	11.4	88	15	No	M5	Normal	FLT3-ITD-wt	NPM1-mt	CEBPA-wt	CR	CR	Yes	No	3.73	Alive	3.73	2008	2012	WT1-wt		No	No	GO
TARGET-20-PARHXT	≥10	AAML0531	High risk	3.1	89	30	No	M1	Normal	FLT3-ITD-mt	NPM1-wt	CEBPA-wt	CR	CR	No	No	6.75	Alive	6.75	2008	2015	WT1-wt	0.47	No	No	NO GO
TARGET-20-PARJHP	≥10	AAML0531	High risk	70.6	90	81	No	M4	Normal	FLT3-ITD-mt	NPM1-mt	CEBPA-wt	CR	CR	Yes	No	7.89	Alive	7.89	2008	2016	WT1-wt	0.71	No	Yes	NO GO	SCT plus GO
TARGET-20-PARJKM	＜10	AAML0531	Standard risk	1.7	90	0	No	M1	Normal	FLT3-ITD-wt	NPM1-wt	CEBPA-wt	CR	CR	No	Yes	1.43	Alive	9.16	2007	2016	WT1-wt		Yes	No	NO GO
TARGET-20-PARJUJ	＜10	AAML0531	Standard risk	310		91	No		Normal	FLT3-ITD-wt	NPM1-wt	CEBPA-wt	Not in CR	Not in CR		Yes	0.17	Death	0.48	2009	2009	WT1-wt		No	No	GO
TARGET-20-PARJVU	≥10	AAML0531	Standard risk	0.2	91	0	No	M6	Normal	FLT3-ITD-mt	NPM1-wt	CEBPA-wt	CR	CR	No	Yes	0.93	Death	1.2	2009	2010	WT1-wt	0.04	Yes	No	NO GO
TARGET-20-PARKLC	≥10	AAML0531	Low risk	36.2	92	82	No	M1	Normal	FLT3-ITD-wt	NPM1-mt	CEBPA-wt	CR	CR	No	Yes	0.41	Death	0.41	2007	2007	WT1-wt		No	No	NO GO
TARGET-20-PARKSY	＜10	AAML03P1	High risk	162.8	92.6	87	No		Normal	FLT3-ITD-mt	NPM1-wt	CEBPA-wt	Death	Death	No	Yes	0.05	Death	0.05	2005	2005	WT1-wt	0.74	No	No	GO
TARGET-20-PARLGT	≥10	AAML0531	Low risk	473.1	93	79	No	M1	Normal	FLT3-ITD-mt	NPM1-wt	1	CR	Not in CR	No	Yes	0.2	Death	0.94	2008	2009	WT1-wt	0.4	No	No	NO GO
TARGET-20-PARLSL	≥10	AAML0531	Low risk	77.6	94	91	No	M1	Normal	FLT3-ITD-wt	NPM1-wt	1	Death	Death	No	Yes	0.07	Death	0.07	2009	2009	WT1-wt		No	No
TARGET-20-PARLUS	＜10	AAML0531	Low risk	86.1	94	87	No		Normal	FLT3-ITD-wt	NPM1-mt	CEBPA-wt	CR	CR	No	Yes	0.64	Death	0.64	2009	2010	WT1-wt		No	No	GO
TARGET-20-PARLXL	＜10	AAML0531	Standard risk	201.1		94	No	M1	Normal	FLT3-ITD-wt	NPM1-wt	CEBPA-wt	CR	CR	Yes	No	6.57	Alive	6.57	2008	2015	WT1-wt		No	No	NO GO
TARGET-20-PARMHD	≥10	AAML0531	High risk	19.1	95	68	No	M0	Normal	FLT3-ITD-mt	NPM1-wt	CEBPA-wt	Not in CR	Not in CR		Yes	0.22	Alive	0.81	2009	2010	WT1-wt	0.93	No	No	NO GO
TARGET-20-PARMIZ	≥10	AAML0531	Low risk	250.2	95	95	No		Normal	FLT3-ITD-mt	NPM1-mt	CEBPA-wt	CR	CR	No	No	6.96	Alive	6.96	2008	2015	WT1-wt	0.3	No	Yes	GO
TARGET-20-PARMLW	＜10	AAML0531	Low risk	18.6	96	89	No		Normal	FLT3-ITD-wt	NPM1-mt	CEBPA-wt	Not in CR	CR	No	No	7.6	Alive	7.6	2008	2015	WT1-wt		No	No	NO GO
TARGET-20-PARMMZ	≥10	AAML0531	High risk	202		97	No	M5	Normal	FLT3-ITD-mt	NPM1-mt	CEBPA-wt	Not in CR	CR	Yes	Yes	1.07	Alive	6.31	2009	2016	WT1-wt	9.5	Yes	Yes	GO	SCT plus GO
TARGET-20-PARNAW	≥10	AAML0531	Standard risk	10.7	100	11	No	M4	Normal	FLT3-ITD-mt	NPM1-wt	CEBPA-wt	CR	CR	No	Yes	1.01	Death	1.18	2009	2011	WT1-mt	0.37	Yes	No
TARGET-20-PARNIH	≥10	AAML0531	Standard risk	3.2	24	0	No		Other	FLT3-ITD-wt	NPM1-wt	CEBPA-wt	CR	CR	No	No	6.81	Alive	6.81	2008	2015	WT1-wt		No	No	NO GO
TARGET-20-PARNNX	≥10	AAML0531	Standard risk	2.2	32.5	0	No		Other	FLT3-ITD-wt	NPM1-wt	CEBPA-wt	CR	CR	No	Yes	0.43	Death	0.65	2009	2010	WT1-wt		Yes	No	NO GO
TARGET-20-PARNXW	＜10	AAML03P1	Standard risk	48.4	33	44.5	No	M5	Other	FLT3-ITD-mt	NPM1-wt	CEBPA-wt	Not in CR	CR	No	Yes	3.39	Death	3.39	2005	2008	WT1-wt	0.24	No	No	GO
TARGET-20-PARPBA	≥10	AAML0531	Standard risk	5.3	33	0	No		Other	FLT3-ITD-wt	NPM1-wt	CEBPA-wt	CR	Not in CR	No	Yes	0.2	Death	0.29	2009	2009	WT1-wt		No	No	GO
TARGET-20-PARPHH	≥10	AAML0531	Standard risk	3.4	38	0	No		Other	FLT3-ITD-mt	NPM1-wt	CEBPA-wt	CR	CR	Yes	Yes	4.07	Alive	6.22	2009	2015	WT1-wt	0.14	Yes	No	NO GO
TARGET-20-PARRBK	＜10	AAML0531	Standard risk	13	39	10	No	M7	Other	FLT3-ITD-wt	NPM1-wt	CEBPA-wt	CR	CR	No	No	4.22	Alive	4.22	2009	2014	WT1-wt		No	No	GO
TARGET-20-PARRDD	＜10	AAML0531	Standard risk	2.8	40	0	No	M4	Other	FLT3-ITD-wt	NPM1-wt	CEBPA-wt	CR	CR	No	No	7	Alive	7	2009	2016	WT1-wt		No	No	GO
TARGET-20-PARRHB	＜10	AAML0531	Low risk	12.4	47	30	No	M2	Other	FLT3-ITD-wt	NPM1-mt	CEBPA-wt	CR	CR	No	No	7.82	Alive	7.82	2007	2015	WT1-wt		No	No	GO
TARGET-20-PARRMF	＜10	AAML0531	Standard risk	120.4	47	76	No	M2	Other	FLT3-ITD-wt	NPM1-wt	CEBPA-wt	Not in CR	CR	No	Yes	1.98	Alive	7.34	2008	2015	WT1-wt		Yes	No	GO
TARGET-20-PARRYL	≥10	AAML0531	Standard risk	1.7	49	5	No		Other	FLT3-ITD-wt	NPM1-wt	CEBPA-wt	CR	CR	No	Yes	0.56	Death	0.56	2007	2007	WT1-wt		No	No	GO
TARGET-20-PARSFK	＜10	AAML0531	Standard risk	402		49	No	M4	Other	FLT3-ITD-wt	NPM1-wt	CEBPA-wt	CR	CR	No	Yes	0.33	Death	0.76	2007	2007	WT1-wt		Yes	No	NO GO
TARGET-20-PARSGE	＜10	AAML0531	Standard risk	1.1	50	0	No	M1	Other	FLT3-ITD-wt	NPM1-wt	CEBPA-wt	CR	CR	No	Yes	0.77	Death	1.23	2010	2011	WT1-wt		Yes	No	GO
TARGET-20-PARSRR	＜10	AAML0531	Low risk	26.4	51	57	No		Other	FLT3-ITD-wt	NPM1-wt	1				No	0.09	Alive	0.09	2009	2009	WT1-wt		No	No	GO
TARGET-20-PARURX	＜10	AAML0531	Standard risk	1.6	52	0	No	M2	Other	FLT3-ITD-wt	NPM1-wt	CEBPA-wt	CR	CR	Yes	No	7.55	Alive	7.55	2008	2016	WT1-wt		No	No	NO GO
TARGET-20-PARVAF	＜10	AAML0531	Standard risk	378.5		52	No	M7	Other	FLT3-ITD-wt	NPM1-wt	CEBPA-wt	CR	CR	No	No	5.61	Alive	5.61	2010	2015	WT1-wt		No	No	NO GO
TARGET-20-PARVLH	≥10	AAML03P1	High risk	66.9	54	72	No		Other	FLT3-ITD-mt	NPM1-wt	CEBPA-wt	Not in CR	CR	No	Yes	0.28	Death	0.53	2004	2005	WT1-wt	2.04	Yes	No	NO GO
TARGET-20-PARVSX	≥10	AAML0531	Low risk	120.7	55	15	No		Other	FLT3-ITD-wt	NPM1-wt	1	CR	CR	No	Yes	1.32	Alive	1.34	2007	2008	WT1-wt		Yes	No	NO GO
TARGET-20-PARVTI	≥10	AAML0531	Standard risk	1.3	58	13	No	M4	Other	FLT3-ITD-wt	NPM1-wt	CEBPA-wt	CR	CR	No	Yes	1.9	Alive	6.86	2007	2014	WT1-wt		Yes	No	GO
TARGET-20-PARWNS	≥10	AAML0531	Standard risk	15.1		60	No	M1	Other	FLT3-ITD-wt	NPM1-wt	CEBPA-wt	Not in CR	Not in CR		No	8.42	Alive	8.42	2007	2016	WT1-wt		No	No	NO GO
TARGET-20-PARZIA	＜10	AAML0531	Standard risk	26.2	62	41	No	M7	Other	FLT3-ITD-wt	NPM1-wt	CEBPA-wt	CR	CR	Yes	Yes	0.99	Death	2.26	2010	2012	WT1-wt		Yes	No
TARGET-20-PARZVE	＜10	AAML0531	Standard risk	11.1	65	38	No	M2	Other	FLT3-ITD-wt	NPM1-wt	CEBPA-wt	CR	CR	Yes	No	8.27	Alive	8.27	2007	2015	WT1-wt		No	No	GO
TARGET-20-PASANW	＜10	AAML0531	Standard risk	6.9	65.6	24	No	M5	Other	FLT3-ITD-wt	NPM1-wt	CEBPA-wt	CR	CR	Yes	No	6.4	Alive	6.4	2009	2015	WT1-wt		No	No	NO GO
TARGET-20-PASARF	＜10	AAML03P1	Standard risk	147	68	0	No	M5	Other	FLT3-ITD-wt	NPM1-wt	CEBPA-wt	CR	CR	No	No	7.74	Alive	7.74	2005	2013	WT1-wt		No	No	GO
TARGET-20-PASASN	≥10	AAML0531	Standard risk	6.5	69	0	No	M4	Other	FLT3-ITD-wt	NPM1-wt	CEBPA-wt				No	0.02	Alive	0.02	2006	2006	WT1-wt		No	No	GO
TARGET-20-PASAWH	≥10	AAML0531	Standard risk	7.5	70	57	Yes	M1	Other	FLT3-ITD-wt	NPM1-wt	CEBPA-wt	Not in CR	Not in CR		Yes	0.1	Death	3.77	2009	2013	WT1-wt		No	No	GO
TARGET-20-PASBCT	≥10	AAML0531	Standard risk	4.9	71	11	No		Other	FLT3-ITD-mt	NPM1-wt	CEBPA-wt	Not in CR	Not in CR		No	0.33	Alive	0.33	2010	2010	WT1-wt	0.04	No	No	NO GO
TARGET-20-PASBDC	＜10	AAML0531	Standard risk	53.8		73	No	M5	Other	FLT3-ITD-wt	NPM1-wt	CEBPA-wt	CR	CR	No	No	6.49	Alive	6.49	2008	2015	WT1-wt		No	No	NO GO
TARGET-20-PASBII	≥10	AAML0531	Standard risk	2.1	76	4	No	M2	Other	FLT3-ITD-wt	NPM1-wt	CEBPA-wt	CR	CR	No	Yes	0.3	Death	0.3	2007	2007	WT1-wt		No	No	GO
TARGET-20-PASBNA	＜10	AAML0531	Standard risk	16.7	79	2	No	M4	Other	FLT3-ITD-wt	NPM1-wt	CEBPA-wt	Not in CR	CR	No	Yes	0.41	Death	0.53	2007	2007	WT1-wt		Yes	No	NO GO
TARGET-20-PASBST	≥10	AAML0531	Standard risk	16.9	80	61	Yes	M5	Other	FLT3-ITD-mt	NPM1-wt	CEBPA-wt	CR	CR	Yes	Yes	0.72	Death	0.73	2008	2009	WT1-wt	0.39	Yes	No	GO
TARGET-20-PASBYL	＜10	AAML0531	Standard risk	12.7	81	46	Yes		Other	FLT3-ITD-wt	NPM1-wt	CEBPA-wt	Not in CR	CR	Yes	No	7.4	Alive	7.4	2008	2016	WT1-wt		No	No	NO GO
TARGET-20-PASCDM	＜10	AAML0531	High risk	15.7	82	45	No	M1	Other	FLT3-ITD-mt	NPM1-wt	CEBPA-wt	CR	CR	Yes	No	6.12	Alive	6.12	2009	2015	WT1-wt	1.4	No	No	NO GO	SCT plus GO
TARGET-20-PASCFS	≥10	AAML0531	Standard risk	47.3	82	96	No	M1	Other	FLT3-ITD-wt	NPM1-wt	CEBPA-wt	CR	CR	No	Yes	1.62	Alive	4.82	2010	2014	WT1-wt		Yes	No	NO GO
TARGET-20-PASDMF	＜10	AAML0531	Standard risk	3.6	82.8	0	No	M5	Other	FLT3-ITD-wt	NPM1-wt	CEBPA-wt	Not in CR	CR	No	No	6.58	Alive	6.58	2009	2015	WT1-wt		No	No	NO GO
TARGET-20-PASDNU	＜10	AAML0531	High risk	48	84.2	20	No		Other	FLT3-ITD-mt	NPM1-wt	CEBPA-wt	Not in CR	CR	No	Yes	0.63	Death	0.91	2006	2008	WT1-wt	0.55	Yes	No	GO	Chemotherapy plus GO
TARGET-20-PASDSN	＜10	AAML0531	Standard risk	2.7	85	8	No		Other	FLT3-ITD-wt	NPM1-wt	CEBPA-wt	Not in CR	CR	No	Yes	0.43	Death	0.47	2010	2010	WT1-wt		Yes	No	GO
TARGET-20-PASDXF	＜10	AAML0531	Standard risk	114.7		87	Yes	M0	Other	FLT3-ITD-wt	NPM1-wt	CEBPA-wt	CR	CR	No	No	5.81	Alive	5.81	2009	2015	WT1-wt		No	No	NO GO
TARGET-20-PASDXR	≥10	AAML03P1	High risk	12.3	88	81	No		Other	FLT3-ITD-mt	NPM1-wt	CEBPA-wt	CR		No	Yes	0.65	Death	0.81	2005	2006	WT1-wt	0.69	Yes	No		Chemotherapy plus GO
TARGET-20-PASDZT	＜10	AAML0531	Standard risk	256	88	86	No	M5	Other	FLT3-ITD-wt	NPM1-wt	CEBPA-wt	Not in CR	CR	No	No	7.28	Alive	7.28	2008	2015	WT1-wt		No	No	GO
TARGET-20-PASELK	≥10	AAML0531	Low risk	310	90	93	No		Other	FLT3-ITD-wt	NPM1-wt	1	CR	CR	No	No	6.02	Alive	6.02	2009	2015	WT1-wt		No	No	NO GO
TARGET-20-PASFJJ	＜10	AAML0531	Standard risk	66.1	90	35	No	M4	Other	FLT3-ITD-mt	NPM1-wt	CEBPA-wt	Not in CR	CR	No	Yes	1.17	Alive	5.57	2009	2015	WT1-wt	0.33	Yes	No
TARGET-20-PASFLG	＜10	AAML0531	Standard risk	246.6		91	No		Other	FLT3-ITD-wt	NPM1-wt	CEBPA-wt	CR	CR	No	Yes	1.2	Alive	7.69	2008	2015	WT1-wt		Yes	No
TARGET-20-PASFLW	＜10	AAML0531	High risk	220.3	92	89	No	M5	Other	FLT3-ITD-mt	NPM1-wt	CEBPA-wt	CR	CR	Yes	No	5.8	Alive	5.8	2009	2015	WT1-wt	0.71	No	No	GO	SCT plus GO
TARGET-20-PASFMX	＜10	AAML0531	Low risk	12.4	93	51	No	M1	Other	FLT3-ITD-wt	NPM1-mt	CEBPA-wt	CR	CR	No	Yes	1.37	Alive	5.44	2010	2015	WT1-wt		Yes	No	NO GO
TARGET-20-PASFXF	＜10	AAML0531	Standard risk	340.7	93.8	83	No	M4	Other	FLT3-ITD-wt	NPM1-wt	CEBPA-wt	Not in CR	Not in CR		Yes	0.23	Alive	4.53	2008	2013	WT1-wt		No	No	NO GO
TARGET-20-PASFZB	≥10	AAML0531	High risk	111	94	88	No	M4	Other	FLT3-ITD-mt	NPM1-wt	CEBPA-wt	CR	CR	No	Yes	0.84	Death	1.83	2007	2009	WT1-mt	0.69	Yes	No	GO	Chemotherapy plus GO
TARGET-20-PASGAE	≥10	AAML0531	High risk	212.5	94	86	No		Other	FLT3-ITD-mt	NPM1-wt	CEBPA-wt	CR	Not in CR	No	Yes	0.21	Death	0.61	2008	2008	WT1-wt	1.77	No	No	NO GO	Chemotherapy plus GO
TARGET-20-PASGML	≥10	AAML0531		5.5	0.4		No		Other	FLT3-ITD-wt	NPM1-wt	CEBPA-wt	CR	CR	No	No	5.94	Alive	5.94	2009	2015	WT1-wt		No	No	NO GO
TARGET-20-PASHMK	＜10	AAML0531	Standard risk	18.6		16	No	M7	Other	FLT3-ITD-wt	NPM1-wt	CEBPA-wt	CR	CR	No	No	6.51	Alive	6.51	2009	2016	WT1-wt		No	No	GO
TARGET-20-PASHWV	＜10	AAML0531		132.6	22	2	No	M4		FLT3-ITD-wt	NPM1-wt	CEBPA-wt	CR		No	No	0.08	Alive	0.08	2009	2009	WT1-wt		No	No	GO
TARGET-20-PASIAI	≥10	AAML0531		33.2	25.5	19.8	No	M4		FLT3-ITD-wt	NPM1-wt	CEBPA-wt	CR	CR	No	No	7.81	Alive	7.81	2007	2015	WT1-wt		No	No	GO
TARGET-20-PASICM	＜10	AAML0531		7.7	35	15	No	M7		FLT3-ITD-wt	NPM1-wt	CEBPA-wt	CR	CR	No	No	4.61	Alive	4.61	2009	2014	WT1-wt		No	No	NO GO
TARGET-20-PASIGA	≥10	AAML0531		9.4	65	57.3	No	M1		FLT3-ITD-wt	NPM1-wt	CEBPA-wt	CR	CR	No	Yes	2.9	Alive	7.26	2008	2016	WT1-mt		Yes	No
TARGET-20-PASJNM	＜10	AAML0531	High risk	71.8	76	55	No	M4		FLT3-ITD-mt	NPM1-wt	CEBPA-wt	CR	CR	Yes	Yes	0.85	Death	0.85	2010	2011	WT1-wt	0.48	No	No	GO
TARGET-20-PASJPW	≥10	AAML0531	High risk	165.4		80	No	M5		FLT3-ITD-mt	NPM1-mt	CEBPA-wt	CR	CR	Yes	Yes	0.44	Death	0.44	2008	2008	WT1-wt	2.2	No	Yes	GO	SCT plus GO
TARGET-20-PASKGD	≥10	AAML0531	High risk	66.5	91	78	No	M4		FLT3-ITD-mt	NPM1-wt	CEBPA-wt	Not in CR	CR	Yes	Yes	0.4	Death	0.4	2010	2010	WT1-wt	0.7	No	No	NO GO	SCT plus GO
TARGET-20-PASKMZ	≥10	AAML03P1		169.8	98	87	No	M4		FLT3-ITD-wt	NPM1-wt	CEBPA-wt	Not in CR	Not in CR		Yes	0.08	Death	0.41	2004	2005	WT1-mt		No	No	GO
TARGET-20-PASKRM	＜10	AAML0531	Low risk	10.1	20.5	18	No	M2	t(8;21)	FLT3-ITD-wt	NPM1-wt	CEBPA-wt	CR	CR	No	No	8.53	Alive	8.53	2006	2015	WT1-wt		No	No	GO
TARGET-20-PASLHH	＜10	AAML0531	High risk	10.1	40	64	No	M2	Normal	FLT3-ITD-mt	NPM1-wt	CEBPA-wt	CR	CR	No	Yes	0.91	Death	1.69	2006	2008	WT1-wt	0.46	Yes	No	GO
TARGET-20-PASLSI	＜10	AAML0531	Low risk	23.6	33	24	No	M2	t(8;21)	FLT3-ITD-wt	NPM1-wt	CEBPA-wt	Not in CR	CR	No	No	7.35	Alive	7.35	2006	2014	WT1-wt		No	No	NO GO
TARGET-20-PASLZE	≥10	AAML0531	Low risk	18.2	52	30	No	M4	Other	FLT3-ITD-wt	NPM1-mt	CEBPA-wt	CR	CR	No	No	5.71	Alive	5.71	2006	2012	WT1-wt		No	No	NO GO
TARGET-20-PASMTB	＜10	AAML0531	Standard risk	7.8	29	0	No		Other	FLT3-ITD-wt	NPM1-wt	CEBPA-wt	Death	Death	No	Yes	0.08	Death	0.08	2006	2006	WT1-wt		No	No	NO GO
TARGET-20-PASMTK	＜10	AAML0531	High risk	48	84.2	20	No		Other	FLT3-ITD-mt	NPM1-wt	CEBPA-wt	Not in CR	CR	No	Yes	0.63	Death	0.91	2006	2008	WT1-wt	1.25	Yes	No	NO GO
TARGET-20-PASMYP	≥10	AAML0531		2.2	90	9	No	M5		FLT3-ITD-wt	NPM1-wt	CEBPA-wt	CR	CR	No	No	5.18	Alive	5.18	2006	2012	WT1-wt		No	No	GO
TARGET-20-PASPIX	≥10	AAML0531	Low risk	13.4	32	38	No	M2	t(8;21)	FLT3-ITD-wt	NPM1-wt	CEBPA-wt	CR	CR	No	Yes	1.62	Death	2.11	2006	2008	WT1-wt		Yes	No	NO GO
TARGET-20-PASPWC	≥10	AAML0531	Low risk	4.4	79	49	Yes	M2	t(8;21)	FLT3-ITD-wt	NPM1-wt	CEBPA-wt	CR	CR	No	No	7.74	Alive	7.74	2006	2014	WT1-wt		No	No	GO
TARGET-20-PASPXN	＜10	AAML0531	Standard risk	5.8	50	4	No	M5	MLL	FLT3-ITD-wt	NPM1-wt	CEBPA-wt	CR	CR	No	No	7.46	Alive	7.46	2006	2014	WT1-wt		No	No	GO
TARGET-20-PASRCW	≥10	AAML0531	Standard risk	88.1	71	61	No	M5	MLL	FLT3-ITD-wt	NPM1-wt	CEBPA-wt	Not in CR	Not in CR	Yes	Yes	0.19	Death	1.32	2006	2008	WT1-wt		No	No	GO
TARGET-20-PASRJL	＜10	AAML0531	Standard risk	43.5	46	17	No	M5	MLL	FLT3-ITD-wt	NPM1-wt	CEBPA-wt	CR	CR	No	Yes	0.25	Death	0.66	2006	2007	WT1-wt		Yes	No	GO
TARGET-20-PASSBI	≥10	AAML0531	Low risk	11.9	24	25	No	M2	t(8;21)	FLT3-ITD-wt	NPM1-wt	CEBPA-wt	CR	CR	No	No	4.62	Alive	4.62	2006	2011	WT1-wt		No	No	GO
TARGET-20-PASSGX	≥10	AAML0531	Standard risk	62.6	69	57	No	M2	Normal	FLT3-ITD-mt	NPM1-wt	CEBPA-wt	Not in CR	Not in CR		Yes	0.22	Alive	2.93	2006	2009	WT1-mt	0.34	No	No	NO GO
TARGET-20-PASTBK	≥10	AAML0531		139.4	98	98	No	M5		FLT3-ITD-mt	NPM1-wt	CEBPA-wt	CR	CR	No	No	6.24	Alive	6.24	2006	2013	WT1-wt	0.05	No	No	GO
TARGET-20-PASTZD	≥10	AAML0531	Low risk	22.2	25	28	Yes	M4	inv(16)	FLT3-ITD-wt	NPM1-wt	CEBPA-wt	CR	CR	No	No	7.47	Alive	7.47	2007	2014	WT1-wt		No	No	NO GO
TARGET-20-PASTZK	≥10	AAML0531	High risk	192.6	97	93	No	M0	Other	FLT3-ITD-wt	NPM1-wt	CEBPA-wt	Not in CR	Not in CR		Yes	4.55	Death	4.65	2007	2011	WT1-wt		Yes	No	GO
TARGET-20-PASVFG	＜10	AAML0531	Standard risk	5.3	37.8	0	No	M2	Other	FLT3-ITD-wt	NPM1-wt	CEBPA-wt	CR	CR	No	Yes	2.62	Death	4.55	2007	2011	WT1-wt		Yes	No	GO
TARGET-20-PASVZC	≥10	AAML0531	Standard risk	54.4	90	76	Yes	M5	MLL	FLT3-ITD-wt	NPM1-wt	CEBPA-wt	CR	CR	No	Yes	1.13	Death	2.67	2007	2009	WT1-wt		Yes	No	NO GO
TARGET-20-PASXGT	＜10	AAML0531	Standard risk	16.7	79	2	No	M4	Other	FLT3-ITD-wt	NPM1-wt	CEBPA-wt	Not in CR	CR	No	Yes	0.41	Death	0.53	2007	2007	WT1-wt		Yes	No	NO GO
TARGET-20-PASYCJ	＜10	AAML0531	High risk	338.4	87.6	76	No	M5	Other	FLT3-ITD-wt	NPM1-wt	CEBPA-wt	CR	CR	Yes	Yes	1.39	Death	2.2	2007	2009	WT1-wt		Yes	No	NO GO
TARGET-20-PASYDA	≥10	AAML0531	Standard risk	18.5	92	44	No	M5	MLL	FLT3-ITD-wt	NPM1-wt	CEBPA-wt	CR	CR	No	Yes	2.47	Death	3.06	2007	2010	WT1-wt		Yes	No	GO
TARGET-20-PASYVX	＜10	AAML0531	Low risk	5.6	55.2	15	No	M2	t(8;21)	FLT3-ITD-wt	NPM1-wt	CEBPA-wt	CR	CR	No	Yes	3.97	Death	4.9	2007	2011	WT1-wt		Yes	No	GO
TARGET-20-PASYWA	＜10	AAML0531	Standard risk	12.6	13	0	No	M4	MLL	FLT3-ITD-wt	NPM1-wt	CEBPA-wt	Not in CR	CR	No	No	3.05	Alive	3.05	2007	2010	WT1-wt		No	No	GO
TARGET-20-PASZER	＜10	AAML0531	Standard risk	1.7	90	0	No	M1	Normal	FLT3-ITD-wt	NPM1-wt	CEBPA-wt	CR	CR	No	Yes	1.43	Alive	7.03	2007	2014	WT1-wt		Yes	No	GO
TARGET-20-PATAKZ	≥10	AAML0531	Standard risk	1.7	49	5	No		Other	FLT3-ITD-wt	NPM1-wt	CEBPA-wt	CR	CR	No	Yes	0.56	Death	0.56	2007	2007	WT1-wt		No	No	NO GO
TARGET-20-PATAUU	≥10	AAML0531	Low risk	3.8	40	4	No		Normal	FLT3-ITD-mt	NPM1-mt	CEBPA-wt	Not in CR	CR	No	No	7.6	Alive	7.6	2007	2014	WT1-wt	0.05	No	Yes	NO GO
TARGET-20-PATBJK	＜10	AAML0531	Standard risk	26.8	66	0	No		Normal	FLT3-ITD-wt	NPM1-wt	CEBPA-wt	CR	CR	No	Yes	1.17	Death	1.3	2007	2008	WT1-wt		Yes	No	GO
TARGET-20-PATBRA	＜10	AAML0531	Low risk	9.3	30	18	No	M2	t(8;21)	FLT3-ITD-wt	NPM1-wt	CEBPA-wt	CR	CR	No	No	7.9	Alive	7.9	2007	2015	WT1-wt		No	No	NO GO
TARGET-20-PATCPY	≥10	AAML0531	Standard risk	2.1	76	4	No	M2	Other	FLT3-ITD-wt	NPM1-wt	CEBPA-wt	CR	CR	No	Yes	0.3	Death	0.3	2007	2007	WT1-wt		No	No	GO
TARGET-20-PATDRB	≥10	AAML0531	Low risk	59.3	77	54	Yes	M2	t(8;21)	FLT3-ITD-wt	NPM1-wt	CEBPA-wt	Not in CR	CR	No	No	6.5	Alive	6.5	2007	2013	WT1-wt		No	No	GO
TARGET-20-PATDRZ	≥10	AAML0531	Standard risk	0.8	48	0	No	M5	MLL	FLT3-ITD-wt	NPM1-wt	CEBPA-wt	Not in CR	CR	No	No	7.56	Alive	7.56	2007	2014	WT1-wt		No	No	GO
TARGET-20-PATDYY	≥10	AAML0531	Low risk	4.3	69	7	No	M4	Normal	FLT3-ITD-wt	NPM1-mt	CEBPA-wt	CR	CR	No	Yes	0.47	Death	0.47	2007	2007	WT1-wt		No	No	NO GO
TARGET-20-PATEFH	＜10	AAML0531	Low risk	77.3	65	48	No	M4	inv(16)	FLT3-ITD-wt	NPM1-wt	CEBPA-wt	CR	CR	No	No	7.22	Alive	7.22	2007	2014	WT1-wt		No	No	GO
TARGET-20-PATESK	≥10	AAML0531	Standard risk	247.1	87	95	No	M1	Normal	FLT3-ITD-wt	NPM1-wt	CEBPA-wt	Not in CR	Not in CR		Yes	0.21	Death	1.22	2007	2008	WT1-wt		No	No	GO
TARGET-20-PATETC	≥10	AAML0531	Low risk	18.1	72	58	No	M4	inv(16)	FLT3-ITD-wt	NPM1-wt	CEBPA-wt	CR	CR	No	No	7.73	Alive	7.73	2007	2014	WT1-wt		No	No	GO
TARGET-20-PATFBW	＜10	AAML0531	Standard risk	5.4	39	15	No	M2	Other	FLT3-ITD-wt	NPM1-wt	CEBPA-wt	CR	CR	Yes	Yes	0.76	Death	0.96	2007	2008	WT1-wt		Yes	No	GO
TARGET-20-PATFCZ	＜10	AAML0531	High risk	245.7	76	65	No	M4	Other	FLT3-ITD-mt	NPM1-wt	CEBPA-wt	Not in CR	Not in CR		Yes	0.17	Alive	7.12	2007	2014	WT1-wt	0.71	No	No	GO
TARGET-20-PATGAY	＜10	AAML0531		2.3	32.6	0	No	M4		FLT3-ITD-wt	NPM1-wt	CEBPA-wt	CR	CR	No	No	7.58	Alive	7.58	2007	2014	WT1-wt		No	No	NO GO
TARGET-20-PATGHV	≥10	AAML0531	High risk	111	94	88	No	M4	Other	FLT3-ITD-mt	NPM1-wt	CEBPA-wt	CR	CR	No	Yes	0.84	Death	1.83	2007	2009	WT1-mt	0.69	Yes	No	GO	Chemotherapy plus GO
TARGET-20-PATGTF	≥10	AAML0531	Low risk	76.5	80	43	No		inv(16)	FLT3-ITD-mt	NPM1-wt	CEBPA-wt	Not in CR	CR	No	Yes	0.82	Death	1.08	2007	2008	WT1-wt	0.07	Yes	No	NO GO
TARGET-20-PATIRW	≥10	AAML0531	High risk	15.1	49.5	28	No	M4	Other	FLT3-ITD-mt	NPM1-wt	CEBPA-wt	CR	CR	Yes	No	7.36	Alive	7.36	2007	2014	WT1-wt	0.48	No	No	GO
TARGET-20-PATISD	≥10	AAML0531	High risk	235	0	92	No		Normal	FLT3-ITD-mt	NPM1-wt	CEBPA-wt	Not in CR	Not in CR		Yes	0.18	Death	1.01	2007	2008	WT1-mt	0.9	No	No
TARGET-20-PATJMY	＜10	AAML0531	Standard risk	8.8	51	17	No	M2	Normal	FLT3-ITD-wt	NPM1-wt	CEBPA-wt	Not in CR	Not in CR		Yes	0.15	Death	1.04	2007	2008	WT1-wt		No	No	NO GO
TARGET-20-PATKBK	＜10	AAML0531	Low risk	27.9	71	85	No	M2	t(8;21)	FLT3-ITD-wt	NPM1-wt	CEBPA-wt	CR	CR	No	No	7.26	Alive	7.26	2007	2014	WT1-wt		No	No	NO GO
TARGET-20-PATKBT	＜10	AAML0531	Low risk	4.2	16	28	No	M2	t(8;21)	FLT3-ITD-wt	NPM1-wt	CEBPA-wt	CR	CR	No	No	7.42	Alive	7.42	2007	2014	WT1-wt		No	No	GO
TARGET-20-PATKKJ	≥10	AAML0531	Low risk	4.5	88	56	No	M2	t(8;21)	FLT3-ITD-wt	NPM1-wt	CEBPA-wt	Not in CR	CR	No	No	7.58	Alive	7.58	2007	2014	WT1-wt		No	No	GO
TARGET-20-PATKWH	≥10	AAML0531	Standard risk	1.1	80	7	No	M7	Normal	FLT3-ITD-wt	NPM1-wt	CEBPA-wt	CR	CR	No	No	7.94	Alive	7.94	2007	2015	WT1-wt		No	No	NO GO
TARGET-20-PATLLK	＜10	AAML0531	Low risk	3	71	0	No	M1	t(8;21)	FLT3-ITD-wt	NPM1-wt	CEBPA-wt	CR	CR	No	No	5.05	Alive	5.05	2007	2012	WT1-wt		No	No	NO GO
TARGET-20-PATLZC	≥10	AAML0531	Standard risk	14.9	30	10	No		Other	FLT3-ITD-wt	NPM1-wt	CEBPA-wt	Not in CR	CR	No	Yes	0.74	Death	1.98	2007	2009	WT1-wt		Yes	No	GO
TARGET-20-PATMDZ	＜10	AAML0531	Standard risk	6.6	85	0	No	M5	Other	FLT3-ITD-wt	NPM1-wt	CEBPA-wt	Not in CR	CR	No	Yes	0.47	Death	0.66	2007	2007	WT1-wt		Yes	No	GO
TARGET-20-PATMEU	＜10	AAML0531	Low risk	151.9		87	No	M4	inv(16)	FLT3-ITD-wt	NPM1-wt	CEBPA-wt	CR	CR	No	No	2.5	Alive	2.5	2007	2009	WT1-wt		No	No	GO
TARGET-20-PATMFW	≥10	AAML0531	Standard risk	286		22	Yes	M4	Other	FLT3-ITD-wt	NPM1-wt	CEBPA-wt	CR	CR	Yes	Yes	1.31	Death	1.64	2007	2008	WT1-wt		Yes	No	GO
TARGET-20-PATMMC	＜10	AAML0531	Standard risk	18.5	57	0	No	M5	MLL	FLT3-ITD-wt	NPM1-wt	CEBPA-wt	CR	CR	Yes	No	4.34	Alive	4.34	2007	2011	WT1-wt		No	No	GO
TARGET-20-PATMNT	＜10	AAML0531	High risk	68.3	71	85	No	M1	Normal	FLT3-ITD-mt	NPM1-mt	CEBPA-wt	CR	CR	Yes	No	7	Alive	7	2007	2014	WT1-wt	0.69	No	Yes	GO	SCT plus GO
TARGET-20-PAPVBS	＜10	AAML0531	Standard risk	5	13	0	No		Other	FLT3-ITD-wt	NPM1-wt	CEBPA-wt	CR	CR	No	No	7	Alive	7	2007	2014	WT1-wt		No	No	GO
TARGET-20-PARDYW	≥10	AAML0531	Low risk	143	55	90	No	M4	inv(16)	FLT3-ITD-wt	NPM1-wt	CEBPA-wt	CR	CR	No	No	2.29	Alive	2.29	2007	2009	WT1-wt		No	No	NO GO
TARGET-20-PAREWJ	≥10	AAML0531	Low risk	26.4	20.2	56	No	M2	Normal	FLT3-ITD-wt	NPM1-mt	CEBPA-wt	CR	CR	No	No	7.39	Alive	7.39	2007	2014	WT1-wt		No	No	GO
TARGET-20-PARYHL	＜10	AAML0531	Standard risk	8	35	0	No	M4	MLL	FLT3-ITD-wt	NPM1-wt	CEBPA-wt	CR	CR	No	No	7.21	Alive	7.21	2007	2014	WT1-wt		No	No	NO GO
TARGET-20-PASGCJ	＜10	AAML0531	High risk	13.8	88	54.5	No	M0	Other	FLT3-ITD-wt	NPM1-wt	CEBPA-wt	CR	CR	Yes	Yes	6.45	Death	7.42	2007	2014	WT1-wt		Yes	No	NO GO
TARGET-20-PASGHD	＜10	AAML0531	Standard risk	32.7	23	0	No	M7	Other	FLT3-ITD-wt	NPM1-wt	CEBPA-wt	Not in CR	CR	Yes	No	7.36	Alive	7.36	2007	2014	WT1-wt		No	No	GO
TARGET-20-PASHUS	＜10	AAML0531	Standard risk	7	37	0	No	M5	MLL	FLT3-ITD-wt	NPM1-wt	CEBPA-wt	CR	CR	No	No	7.62	Alive	7.62	2007	2014	WT1-wt		No	No	GO
TARGET-20-PASLSE	＜10	AAML0531	Standard risk	16.1	49	0	No	M5	MLL	FLT3-ITD-wt	NPM1-wt	CEBPA-wt	CR	CR	No	No	7.12	Alive	7.12	2007	2014	WT1-wt		No	No	GO
TARGET-20-PASPIN	＜10	AAML0531	High risk	237	25	7	No	M2	Normal	FLT3-ITD-mt	NPM1-wt	CEBPA-wt	CR	CR	No	Yes	0.22	Death	0.22	2007	2007	WT1-wt	0.48	No	No	GO
TARGET-20-PASZAI	≥10	AAML0531	Standard risk	7.5	55	8	No	M1	Normal	FLT3-ITD-wt	NPM1-wt	CEBPA-wt	CR	CR	No	Yes	1.25	Death	2.48	2007	2009	WT1-wt		Yes	No	NO GO
TARGET-20-PATALD	≥10	AAML0531	Low risk	76.1	20	64	No	M2	t(8;21)	FLT3-ITD-wt	NPM1-wt	CEBPA-wt	CR	CR	No	No	7.27	Alive	7.27	2007	2014	WT1-wt		No	No	NO GO
TARGET-20-PATLDZ	≥10	AAML0531	Low risk	21	52	0	No	M2	t(8;21)	FLT3-ITD-wt	NPM1-wt	CEBPA-wt	CR	CR	No	No	5.4	Alive	5.4	2007	2012	WT1-wt		No	No	NO GO
